# Supplementary material for: Winter outdoor thermal comfort of older people with different degrees of frailty: A study in Nanyang city, China’s hot-summer and cold-winter region
Source: PLoS One. 2026 Jun 3;21(6):e0350730. doi: 10.1371/journal.pone.0350730 (PMC13232824; doi:10.1371/journal.pone.0350730)
Supplement: S1 Table — (XLSX) [file pone.0350730.s001.xlsx]

## Sheet: Sheet1
						Proportion of older people with different degrees of frailty at each measurement point
							RS2				BS			ES
						non-frailty num	18		non-frailty num		25		non-frailty num	41
						pre-frailty num	22		pre-frailty num		15		pre-frailty num	18
						frailty num	40		frailty num		30		frailty num	15
						non-frailty prop	0.225		non-frailty prop		0.357143		non-frailty prop	0.554054
						pre-frailty prop	0.275		pre-frailty prop		0.214286		pre-frailty prop	0.243243
						frailty prop	0.5		frailty prop		0.428571		frailty prop	0.202703
							RS1				EP			WS
						non-frailty num	15		non-frailty num		49		non-frailty num	52
						pre-frailty num	26		pre-frailty num		13		pre-frailty num	16
						frailty num	39		frailty num		8		frailty num	6
						non-frailty prop	0.1875		non-frailty prop		0.7		non-frailty prop	0.702703
						pre-frailty prop	0.325		pre-frailty prop		0.185714		pre-frailty prop	0.216216
						frailty prop	0.4875		frailty prop		0.114286		frailty prop	0.0810811
