# Supplementary material for: Winter outdoor thermal comfort of older people with different degrees of frailty: A study in Nanyang city, China’s hot-summer and cold-winter region
Source: PLoS One. 2026 Jun 3;21(6):e0350730. doi: 10.1371/journal.pone.0350730 (PMC13232824; doi:10.1371/journal.pone.0350730)
Supplement: S2 Table — (XLSX) [file pone.0350730.s002.xlsx]

## Sheet: Sheet2
	Table S2 Field Research Data Summary
Num. of measurements	Age	Gender	Activity	Academic background	Companionship	Monthly income	Purpose	Frequency	Satisfaction	Extent of frailty	Ta（℃）	RH（%）	V（m/s）	Tmrt	PET	TSV	TCV	TAR	Ta	RH	Va	Tg
1	1	1	1	1	1	1	1	3	-1	1	-1.4	44	1	-2.29712	-5.9	-3	-2	-1	1	1	0	1
2	1	1	1	2	1	2	1	1	-1	1	-1.4	40	1	-2.29712	-5.9	-3	-2	-1	1	0	-1	1
3	1	1	1	1	2	2	1	3	-1	1	-0.1	36	1	0.25728	-4.2	-3	-2	-1	1	1	-1	0
4	1	1	1	2	1	1	1	3	-1	1	-0.6	38	0.6	-1.05699	-4	-2	-2	-1	1	1	-1	0
5	2	1	2	1	1	1	3	3	-1	1	-1.6	44	0.3	-0.725015	-3.4	-3	-2	-1	1	1	0	1
6	1	1	1	2	1	3	2	3	-1	1	-1	42	0.3	-1.65678	-3.3	-3	-2	-1	1	1	-1	1
7	1	1	1	2	1	3	1	3	0	1	-1.4	44	0.3	-0.743756	-3.2	-3	-2	-1	1	1	-1	1
8	1	1	1	2	1	3	2	3	0	1	-0.8	38	0.3	-1.62094	-3.2	-3	-2	-1	1	1	-1	0
9	2	2	1	2	1	1	5	3	-1	1	-0.3	36	0.3	-1.12055	-2.7	-3	-2	-1	1	1	-1	0
10	1	2	1	2	1	1	5	3	-1	1	0.9	37	0.6	-0.0126526	-2.6	-3	-2	-1	1	0	-1	1
11	1	2	1	1	1	2	5	2	-1	1	-0.4	36	0.3	0.0371718	-2.3	-3	-1	1	1	0	-1	1
12	1	2	1	1	1	1	5	3	-1	1	2.2	23	1	1.7249	-2.1	-2	-1	1	1	1	-1	1
13	1	1	2	1	1	1	4	1	0	1	2.1	32	1	1.8625	-2.1	-1	-1	1	1	1	-1	1
14	2	1	1	1	2	1	2	3	-1	1	2.6	23	1	1.70921	-1.8	-2	-1	-1	1	1	0	1
15	1	2	1	1	2	2	5	3	-1	1	2.6	34	1	1.70921	-1.7	-3	-1	-1	0	0	-1	0
16	1	1	1	1	1	1	1	1	-1	1	-2.7	48	0	-3.2	-1.5	-3	-2	-1	1	1	-1	1
17	1	1	2	1	2	2	2	3	-1	1	2.8	23	1	1.90952	-1.5	-2	-1	-1	1	0	0	1
18	1	2	2	1	1	2	2	3	-1	1	-2.3	48	0	-3.05	-1.3	-3	-2	-1	1	0	0	1
19	1	1	2	1	2	2	2	3	-1	1	3.1	30	1	2.15055	-1.2	-1	-1	-1	1	0	0	0
20	1	2	1	1	1	2	2	3	-1	1	2.3	30	0.6	1.38906	-1.2	-1	-1	-1	1	0	-1	1
21	1	1	2	1	2	2	2	1	-1	1	2.3	32	0.6	1.44606	-1.2	-1	-1	1	1	0	-1	1
22	1	1	1	1	1	2	2	3	-1	1	3	35	1	2.76286	-1.1	-2	-1	-1	1	1	-1	0
23	1	1	1	1	1	2	3	1	0	1	2.4	25	0.6	1.48918	-1.1	-2	2	1	0	0	0	1
24	1	2	2	1	1	2	2	3	-1	1	3.2	90	1	2.25072	-0.9	-1	-1	-1	1	-1	0	0
25	1	1	1	1	1	2	4	3	-1	1	3.2	90	1	2.4883	-0.9	-1	-1	-1	1	-1	-1	0
26	1	1	1	2	1	1	1	3	0	1	2.6	38	0.6	1.68943	-0.8	-2	-1	-1	1	-1	-1	1
27	2	2	1	1	1	1	3	3	-1	1	3.4	84	1	2.45104	-0.7	-2	-1	-1	1	-1	-1	0
28	3	1	2	1	2	2	1	3	-1	1	3.4	84	1	2.68855	-0.7	-2	-1	-1	1	-1	-1	0
29	1	1	1	2	2	3	2	3	-1	1	3.5	85	1	2.5512	-0.6	-1	-1	-1	1	-1	-1	1
30	1	1	1	2	1	3	1	3	0	1	3.5	85	1	2.5512	-0.6	-1	-1	-1	1	-1	-1	1
31	1	1	2	2	2	3	2	3	-1	1	3.5	85	1	2.78867	-0.6	-1	-1	-1	1	-1	-1	1
32	2	1	1	2	1	1	3	3	-1	1	3.5	85	1	2.78867	-0.6	-1	-1	1	1	-1	-1	1
33	2	1	1	2	1	1	3	3	-1	1	-1.6	44	0	-2.35	-0.5	-3	-2	-1	1	-1	-1	1
34	1	1	1	1	1	2	3	2	-1	1	-1	42	0	-1.75	0	-3	-2	-1	1	1	-1	1
35	1	2	2	1	1	1	3	3	-1	1	2.3	30	0.3	1.48144	0	-3	-1	1	1	0	0	1
36	1	1	1	1	1	1	1	1	-1	1	3.2	83	0.6	2.29015	0	-2	-1	1	1	-1	-1	0
37	1	1	1	1	1	1	1	1	0	1	3.2	83	0.6	2.5178	0	-2	-1	1	1	0	-1	0
38	1	1	1	1	1	1	1	1	0	1	4.1	93	1	3.15217	0	-1	-2	-1	1	-1	0	0
39	1	2	3	1	1	2	4	3	-1	1	2.2	24	0.3	1.76354	0	-1	-1	1	1	0	-1	1
40	3	1	1	1	1	2	1	1	-1	1	3.3	83	0.6	2.39027	0.1	-2	-1	1	1	-1	0	0
41	1	1	2	1	2	2	4	1	-1	1	3.3	90	0.6	2.39027	0.1	-2	-1	1	1	-1	0	0
42	1	2	1	2	1	1	1	3	-1	1	3.3	83	0.6	2.61789	0.1	-2	-1	-1	1	0	0	0
43	1	1	3	2	1	1	4	3	-1	1	4.1	93	1	3.38939	0.1	-1	-2	-1	1	1	0	0
44	2	2	2	2	2	1	4	3	-1	1	2.6	25	0.3	1.72706	0.2	-2	-1	-1	1	0	0	0
45	2	1	1	1	2	1	4	3	-1	1	4.6	29.9	1	3.05966	0.2	-1	1	-1	1	0	0	0
46	1	1	1	2	1	2	4	2	-1	1	3.3	90	0.6	2.61789	0.2	0	2	1	0	0	0	1
47	3	2	1	1	1	1	1	1	-1	1	-0.6	36	0	-1.35	0.3	-3	-2	-1	1	0	0	1
48	1	1	1	2	1	1	4	3	-1	1	2.6	38	0.3	1.78166	0.3	-3	-1	1	1	0	0	1
49	1	1	1	2	2	1	1	3	-1	1	2.6	28	0.3	1.72706	0.3	-2	-1	-1	1	0	0	0
50	1	1	1	2	1	1	4	1	-1	1	2.6	23	0.3	1.83625	0.3	-2	-1	-1	1	1	0	1
51	1	1	2	1	1	1	4	3	-1	1	3.5	85	0.6	2.59051	0.3	-1	-1	-1	1	-1	0	1
52	2	1	1	1	2	1	2	3	-1	1	3.5	85	0.6	2.81807	0.3	-1	-1	-1	1	0	0	1
53	2	1	1	1	1	1	3	3	0	1	-1.4	40	0	-0.6	0.4	-3	-2	-1	1	1	0	1
54	1	1	2	1	1	2	2	3	-1	1	-0.6	38	0	-1.35	0.4	-3	-2	-1	1	0	0	1
55	1	1	1	1	1	1	1	3	-1	1	4.6	26.9	1	3.65297	0.4	-1	-1	1	1	1	-1	0
56	2	1	1	1	1	1	2	3	0	1	3.6	87	0.6	2.69062	0.4	-1	-1	1	1	0	0	1
57	1	1	2	2	1	1	4	3	-1	1	3.9	36	0.6	2.76341	0.5	-3	-2	-1	1	1	-1	1
58	1	2	1	2	1	1	4	3	-1	1	3.9	36	0.6	2.76341	0.5	-2	-2	-1	1	1	-1	1
59	2	1	1	2	1	1	3	3	-1	1	2.8	28	0.3	1.98181	0.5	-2	-1	1	1	0	-1	0
60	2	1	1	2	1	1	3	3	-1	1	2.8	28	0.3	1.98181	0.5	-2	-1	1	1	0	-1	0
61	1	1	1	2	1	1	3	1	0	1	3.6	87	0.6	2.91816	0.5	-1	-1	1	1	0	-1	1
62	2	1	1	1	1	1	1	3	-1	1	3.8	30	0.6	3.5729	0.6	-2	-1	1	1	0	-1	0
63	1	1	1	2	1	2	4	2	-1	1	3.8	84	0.6	2.89086	0.6	-1	0	1	1	-1	-1	1
64	1	1	1	2	1	1	4	3	0	1	2.9	28	0.3	2.08188	0.6	-1	-1	1	1	0	-1	0
65	1	2	1	2	2	2	1	3	-1	1	-0.4	38	0	-1	0.7	-3	-2	-1	0	0	0	1
66	1	1	1	2	1	1	4	1	-1	1	3.8	84	0.6	3.11834	0.7	-1	0	1	1	0	-1	1
67	3	1	1	1	1	1	4	3	0	1	3.3	33.7	0.3	1.99093	0.8	-2	-1	1	1	0	0	0
68	2	1	1	1	2	1	2	3	-1	1	2.9	33.4	0.3	2.46382	0.8	-2	-1	1	1	1	0	1
69	1	1	1	3	1	1	3	3	-1	1	4.8	34.6	1	4.56358	0.8	-2	-2	-1	1	1	-1	1
70	1	1	1	3	1	1	1	3	-1	1	4	89	0.6	3.0911	0.8	-2	-2	-1	1	-1	0	0
71	2	1	1	1	2	1	3	2	-1	1	4	89	0.6	3.31851	0.9	-2	-2	-1	1	1	0	0
72	1	1	1	2	2	1	4	3	-1	1	3.2	28	0.3	2.32754	0.9	-1	-1	1	1	0	0	1
73	1	1	2	2	1	1	4	1	1	1	5.1	39.4	1	4.2722	1	-2	-2	-1	1	1	0	1
74	2	1	2	2	1	1	4	3	-1	1	3.3	30	0.3	2.48218	1	-2	-1	1	1	0	0	0
75	1	2	1	2	2	2	1	3	-1	1	3	35.8	0.3	2.78197	1	-1	-1	1	1	1	-1	0
76	1	1	2	2	1	1	4	1	-1	1	3.5	34.8	0.3	2.19117	1.1	-2	-2	-1	1	0	0	0
77	1	1	1	1	1	1	4	3	0	1	3.2	85	0.3	2.32754	1.1	-2	-1	1	1	0	0	0
78	1	1	1	1	1	1	2	3	-1	1	3.5	34.3	0.3	2.19117	1.1	-1	-1	1	1	1	0	1
79	2	1	1	3	1	1	3	3	-1	1	3.2	85	0.3	2.32754	1.1	-1	-1	1	1	-1	0	0
80	1	1	2	1	1	2	2	3	0	1	4.6	27.2	0.6	3.23695	1.1	0	1	1	1	1	1	1
81	1	1	1	3	1	1	1	3	-1	1	3.2	85	0.3	2.54578	1.2	-2	-1	1	1	0	0	0
82	1	1	3	1	2	1	3	2	-1	1	3.5	30	0.3	2.62778	1.2	-2	1	1	0	0	-1	0
83	1	1	2	2	2	1	4	3	-1	1	3.2	85	0.3	2.54578	1.2	-1	-1	1	1	0	-1	0
84	2	1	1	2	1	1	4	3	-1	1	4.8	26.8	0.6	3.55104	1.3	-2	-1	1	1	1	-1	1
85	1	1	1	2	1	2	1	3	0	1	3.4	87	0.3	2.5277	1.3	-2	-2	-1	1	-1	-1	1
86	1	1	1	2	1	1	4	1	-1	1	3.7	32.9	0.3	2.50057	1.3	-1	-1	1	1	1	-1	1
87	1	1	1	1	1	1	4	3	-1	1	3.4	87	0.3	2.7459	1.4	-2	-2	-1	1	-1	-1	1
88	1	1	1	1	1	1	4	3	-1	1	3.5	92	0.3	2.62778	1.4	-1	-1	1	1	-1	-1	1
89	1	2	1	1	1	1	2	3	-1	1	3.6	84	0.3	2.72785	1.5	-1	-1	1	1	-1	-1	1
90	2	1	1	3	1	1	3	3	0	1	3.5	92	0.3	2.84595	1.5	-1	-1	1	1	0	-1	1
91	3	1	1	3	1	1	1	3	-1	1	3.7	85	0.3	2.82793	1.6	-2	-2	-1	1	-1	0	1
92	1	1	1	2	1	1	1	3	1	1	3.7	92	0.3	2.82793	1.6	-2	-1	1	1	-1	-1	0
93	2	1	1	2	1	2	4	3	0	1	3.6	84	0.3	2.94601	1.6	-1	-1	1	1	-1	-1	1
94	2	1	1	1	2	1	3	3	1	1	0.5	36	0	0.3	1.7	-3	-2	-1	1	-1	0	0
95	1	1	1	2	1	1	2	1	-1	1	0.7	36	0	-0.05	1.7	-3	-2	-1	1	-1	0	0
96	1	2	1	1	1	1	3	3	-1	1	4	35.2	0.3	3.12817	1.7	-2	-2	-1	1	1	-1	0
97	1	1	1	1	2	1	3	1	-1	1	3.8	84	0.3	2.92801	1.7	-2	-2	-1	1	-1	-1	1
98	3	1	1	2	1	1	3	3	1	1	3.7	85	0.3	3.04607	1.7	-2	-2	-1	1	-1	0	1
99	1	1	1	1	1	1	3	1	-1	1	3.7	92	0.3	3.04607	1.7	0	2	1	0	-1	0	1
100	3	1	2	1	1	1	1	1	0	1	3.8	84	0.3	3.14613	1.8	-2	-2	-1	1	-1	-1	1
101	1	1	1	2	1	2	2	2	1	1	0.9	37	0	0.15	1.9	-3	-2	-1	1	-1	0	1
102	1	1	1	2	1	1	3	3	0	1	4.1	92	0.3	3.22824	2.1	-2	-1	1	1	-1	0	1
103	1	1	2	1	2	2	3	3	-1	1	4.1	92	0.3	3.44631	2.1	-2	-1	1	1	-1	0	1
104	2	1	1	3	1	1	3	3	0	1	4.4	34.9	0.3	3.9644	2.3	-2	-2	1	0	0	-1	1
105	1	1	1	3	1	1	3	3	-1	1	6.3	33.7	1	5.7101	2.3	-2	-2	1	1	0	0	1
106	1	2	2	1	1	1	3	3	-1	1	4.5	33.5	0.3	3.73756	2.3	-2	-2	-1	1	1	0	1
107	2	1	1	2	1	1	3	1	-1	1	6.3	33.7	1	5.7101	2.3	-1	-1	1	1	1	-1	1
108	1	1	1	1	2	2	1	1	-1	1	6.3	31.6	1	6.1821	2.4	-2	-2	-1	1	1	-1	1
109	1	1	1	1	1	1	3	1	-1	1	4.7	33.6	0.3	3.71971	2.4	-1	-1	1	1	1	-1	1
110	3	2	1	1	1	1	1	3	-1	1	5.9	34	0.6	4.76634	2.6	-2	-2	-1	1	1	-1	1
111	1	1	1	3	1	1	3	1	1	1	2.1	35.1	0	1	2.8	-1	-1	1	1	1	-1	1
112	2	1	1	2	1	1	1	3	0	1	5.3	31.5	0.3	4.10228	2.9	-2	-2	-1	1	1	-1	1
113	2	2	2	2	2	2	1	1	1	1	5.2	36.3	0.3	4.43803	3	-2	-2	1	1	0	-1	1
114	1	1	1	2	1	1	3	1	-1	1	2.3	33	0	1.2	3	-2	-1	1	1	0	0	1
115	1	2	1	1	1	1	1	1	1	1	5.2	36.3	0.3	4.43803	3	-1	-1	1	1	1	-1	0
116	3	1	2	3	1	1	3	1	1	1	2.2	32	0	1.4	3.1	-2	-1	1	1	0	0	1
117	1	1	1	1	1	1	4	3	-1	1	6.5	39.9	0.6	5.3672	3.2	-2	-2	-1	1	1	-1	1
118	1	2	1	1	2	2	4	3	1	1	2.4	25	0	1.65	3.2	-2	0	1	0	0	0	1
119	1	1	1	1	1	1	2	2	0	1	5.6	27.6	0.3	4.29362	3.2	-1	-1	1	1	1	-1	0
120	2	1	1	2	1	2	3	3	1	1	2.4	34	0	1.4	3.2	-1	1	1	0	0	0	0
121	2	1	1	1	1	2	3	1	-1	1	5.6	35.3	0.3	4.7294	3.4	-3	-2	-1	1	0	0	1
122	1	1	1	1	1	2	2	2	1	1	2.5	34	0	1.75	3.4	-2	-1	1	0	0	0	1
123	1	1	1	1	1	1	4	2	0	1	2.6	28	0	1.8	3.4	-1	-1	-1	1	0	0	0
124	2	1	1	3	1	2	3	3	1	1	2.5	34	0	1.7	3.4	-1	1	1	0	0	-1	1
125	1	1	1	1	1	2	3	1	-1	1	2.6	38	0	1.85	3.5	-3	-1	1	1	0	0	1
126	1	2	1	1	1	1	2	2	-1	1	2.2	34.7	0	2.1	3.5	-2	-2	-1	1	1	0	1
127	1	1	1	1	2	2	2	2	-1	1	2.6	25	0	1.85	3.5	-2	-1	1	1	0	0	0
128	1	2	1	2	1	2	3	1	-1	1	5.8	36.9	0.3	4.71174	3.5	-1	-1	-1	1	1	-1	0
129	1	1	3	1	1	1	1	2	1	1	2.6	38	0	1.9	3.5	-1	-1	1	1	0	0	1
130	2	1	1	1	1	3	3	1	-1	1	2.8	35.4	0	1.9	3.6	-3	-2	-1	1	1	0	0
131	1	1	3	1	1	1	1	2	1	1	2.7	32	0	1.95	3.6	-1	-1	1	1	0	0	1
132	1	2	1	1	1	1	4	1	0	1	2.8	24	0	2.05	3.6	-1	-1	1	1	0	0	1
133	1	1	1	1	1	2	4	1	1	1	3.1	33.3	0	1.9	3.7	-2	-1	-1	1	1	0	0
134	3	2	1	1	1	2	3	1	-1	1	2.9	26	0	2.15	3.8	-3	-1	1	1	1	0	1
135	1	1	1	1	1	1	1	1	-1	1	2.7	26	0	2.8	4	-2	-1	-1	1	1	0	1
136	1	2	2	1	1	1	1	1	0	1	2.9	28	0	2.8	4.1	-1	-1	1	1	0	0	0
137	2	1	2	2	2	2	3	2	1	1	3.2	28	0	2.45	4.1	-1	-1	1	1	0	0	1
138	2	2	1	1	1	2	3	1	-1	1	3	35.8	0	2.8	4.2	-2	-2	-1	1	1	0	0
139	1	1	2	1	1	1	2	2	0	1	3	35.8	0	2.8	4.2	-2	-1	1	1	1	-1	0
140	1	2	1	2	1	2	1	1	0	1	6.6	32.3	0.3	5.29476	4.2	-2	-2	-1	1	0	0	0
141	1	1	2	2	1	2	3	1	1	1	8.2	42.2	1	7.25856	4.2	-2	-2	-1	1	1	0	0
142	1	1	1	1	2	2	4	1	1	1	3.3	33	0	2.55	4.2	-2	2	1	0	0	0	1
143	1	1	1	1	1	2	4	1	-1	1	3.4	31.1	0	2.6	4.2	-1	-1	1	1	1	0	1
144	1	1	1	2	1	2	1	3	0	1	3.3	35.9	0	2.8	4.3	-2	-1	1	1	0	0	0
145	1	1	2	1	1	1	1	3	0	1	3.2	33.9	0	2.9	4.3	-2	-1	1	1	0	0	0
146	2	1	1	2	1	2	4	2	-1	1	3.2	32.9	0	2.8	4.3	-2	-1	1	1	0	0	0
147	1	2	1	2	1	3	1	3	-1	1	3.3	33	0	2.8	4.3	-2	2	1	0	0	0	1
148	1	1	1	1	1	2	4	3	0	1	3.2	87	0	2.4	4.3	-1	-1	1	1	-1	0	1
149	3	2	1	1	2	2	3	1	-1	1	3.2	85	0	2.4	4.3	1	1	1	0	-1	0	1
150	1	1	1	1	1	1	1	1	-1	1	6.7	32.6	0.3	5.50375	4.4	-2	-2	-1	1	1	-1	1
151	2	2	1	2	1	2	1	3	0	1	6.4	33.9	0.3	5.96516	4.4	-2	-2	-1	1	1	-1	1
152	1	1	1	1	1	2	3	1	-1	1	3.2	92	0	2.4	4.4	-2	-1	1	1	-1	0	0
153	1	2	1	1	1	1	1	1	1	1	8.3	31.7	1	7.712	4.4	-1	-1	1	1	0	0	0
154	1	1	1	1	2	1	2	2	0	1	3.3	85	0	2.5	4.4	-1	-1	1	1	-1	0	1
155	1	1	1	1	1	1	1	3	0	1	3.2	87	0	2.6	4.4	-1	-1	1	1	-1	0	1
156	2	1	2	2	2	2	3	1	0	1	3.2	85	0	2.6	4.4	1	1	1	0	-1	0	1
157	1	1	1	1	2	2	3	1	-1	1	3.3	32.8	0	3.1	4.5	-2	-2	-1	1	1	0	1
158	3	1	1	1	1	1	1	3	-1	1	6.9	34.3	0.3	5.48623	4.5	-2	-2	-1	1	1	-1	1
159	1	1	3	1	2	2	1	3	-1	1	3.7	34.1	0	2.8	4.5	-2	-1	1	1	1	0	0
160	2	2	1	1	1	1	2	2	0	1	3.4	85	0	2.6	4.5	-2	-1	1	1	-1	0	0
161	2	1	2	2	2	2	2	2	-1	1	3.2	92	0	2.6	4.5	-2	-1	1	1	-1	0	0
162	1	2	1	2	1	2	3	1	0	1	3.3	85	0	2.7	4.5	-1	-1	1	1	-1	0	1
163	1	2	2	1	2	2	3	1	-1	1	3.7	30	0	2.95	4.5	-1	1	1	0	-1	0	0
164	3	1	2	1	1	2	1	2	-1	1	3.5	36.8	0	3.1	4.6	-2	-2	-1	0	-1	0	0
165	3	1	2	1	1	1	1	2	0	1	3.5	36.8	0	3.1	4.6	-2	-2	-1	0	0	0	0
166	1	1	2	3	2	3	1	1	1	1	3.6	36.7	0	3.1	4.6	-2	-2	-1	1	1	-1	1
167	2	1	2	1	1	2	3	1	-1	1	3.4	90	0	2.6	4.6	-2	-1	1	1	0	0	0
168	1	1	1	1	1	1	2	2	-1	1	3.4	85	0	2.8	4.6	1	1	1	0	0	0	0
169	1	1	2	1	2	2	2	2	-1	1	3.7	36.8	0	3.1	4.7	-2	-2	-1	1	1	0	1
170	2	2	1	2	1	3	3	1	0	1	3.6	85	0	2.8	4.7	-2	-1	1	1	-1	0	0
171	2	1	3	1	1	1	1	2	1	1	3.6	85	0	2.8	4.7	-2	-1	1	1	-1	0	0
172	1	1	2	2	2	2	2	2	1	1	3.5	90	0	2.7	4.7	-2	-1	1	1	-1	0	0
173	2	2	1	2	1	2	3	3	1	1	3.5	92	0	2.7	4.7	-1	-1	1	1	-1	0	0
174	2	1	2	1	1	3	3	1	-1	1	3.4	90	0	2.8	4.7	-1	-1	1	1	-1	0	1
175	1	1	2	1	2	1	1	2	1	1	3.6	85	0	3	4.8	-2	-1	1	1	-1	0	0
176	2	2	1	2	1	2	1	3	0	1	3.9	30	0	3.15	4.8	-2	-1	1	1	-1	0	0
177	2	1	2	1	2	1	1	1	-1	1	3.5	92	0	2.9	4.8	-1	-1	1	1	-1	0	0
178	2	1	3	2	2	2	3	1	-1	1	3.5	90	0	2.9	4.8	0	2	1	0	-1	0	0
179	1	1	3	1	1	2	3	1	-1	1	3.6	85	0	3	4.8	1	1	1	0	-1	0	0
180	3	1	2	1	1	2	3	1	-1	1	3.8	82	0	3	4.9	-2	-2	-1	1	1	0	1
181	3	1	1	1	1	1	1	1	1	1	4	26.4	0	3.6	5	-2	-1	1	0	1	0	1
182	1	1	2	1	2	1	1	1	0	1	3.9	83	0	3.1	5	-2	-1	1	1	-1	0	0
183	1	1	2	2	1	2	3	2	-1	1	3.8	82	0	3.2	5	-2	-2	-1	1	1	0	1
184	2	1	1	1	1	2	3	1	-1	1	3.9	89	0	3.1	5	-1	0	1	0	0	0	1
185	2	1	2	1	1	1	2	2	0	1	7.2	33.3	0.3	6.43935	5.1	-2	-2	1	1	1	-1	1
186	2	2	2	2	2	2	1	3	0	1	3.9	83	0	3.3	5.1	-2	-1	1	1	0	0	0
187	1	1	2	1	1	1	1	3	0	1	7.5	32.9	0.3	6.08697	5.1	-1	-1	1	0	0	-1	1
188	2	1	1	2	1	2	3	1	-1	1	4.7	32.8	0	3.3	5.2	-2	-2	-1	1	1	0	1
189	2	1	2	1	1	2	3	1	-1	1	8.3	38	0.6	7.6222	5.2	-2	-1	1	1	0	-1	1
190	3	2	2	1	1	2	3	1	-1	1	4.6	26.8	0	3.5	5.2	-1	-1	1	0	0	0	1
191	2	2	1	2	1	2	1	1	0	1	3.9	89	0	3.3	5.2	-1	0	1	0	0	0	1
192	2	1	2	1	1	1	1	3	0	1	4.3	34.1	0	3.8	5.3	-2	-2	1	1	0	0	0
193	2	1	3	2	1	2	1	1	-1	1	4.8	27.1	0	3.6	5.4	-2	-1	1	0	1	0	1
194	1	1	2	2	1	3	1	3	-1	1	4.7	31.8	0	3.7	5.4	-1	-1	1	0	1	0	1
195	2	2	2	1	2	1	2	2	-1	1	7.6	39.3	0.3	6.7309	5.5	0	2	1	0	0	-1	0
196	2	2	1	2	1	2	1	3	-1	1	5.3	38.7	0	3.9	5.8	-2	-2	1	1	1	0	1
197	1	2	1	1	1	1	3	3	0	1	5.2	27.5	0	4	5.8	-1	-1	1	0	0	0	1
198	2	1	1	1	1	2	1	3	1	1	5.2	35.4	0	4.1	5.9	-2	-2	-1	0	1	0	1
199	3	2	1	1	2	2	3	1	-1	1	5.3	32.5	0	4.2	5.9	-2	-2	1	1	1	0	1
200	2	1	1	1	1	1	1	1	1	1	5.3	31.9	0	4.2	5.9	-2	-2	1	1	1	0	1
201	2	2	2	2	1	2	1	1	0	1	5.2	28.9	0	4.2	5.9	-1	-1	1	0	0	-1	1
202	2	1	2	1	2	2	3	1	0	1	5.4	27.5	0	4.2	6	-2	-1	1	0	1	0	1
203	2	1	1	1	1	1	1	1	-1	1	5.5	31.6	0	4.4	6.1	-2	-2	1	1	1	0	1
204	1	1	1	1	2	1	2	2	0	1	8.5	32	0.3	7.19689	6.2	-1	-1	1	1	0	0	1
205	2	2	1	2	1	2	1	1	0	1	8.7	30.6	0.3	7.50579	6.4	-2	-1	1	0	0	-1	0
206	1	1	2	1	1	1	1	1	-1	1	5.2	32.9	0	5.2	6.4	-1	-1	1	0	1	-1	1
207	2	1	1	2	2	2	3	2	-1	1	8.6	32.9	0.3	7.62301	6.4	0	1	1	0	0	-1	0
208	1	1	2	2	1	3	1	3	0	1	5.7	34.5	0	4.9	6.5	-2	-2	-1	1	0	-1	0
209	1	1	1	1	2	2	3	1	-1	1	6	31.7	0	4.9	6.6	-1	-1	1	1	1	-1	1
210	2	1	1	1	1	1	2	1	0	1	5.4	40.5	0	5.2	6.6	-1	-1	1	1	1	-1	1
211	2	1	2	2	2	1	3	1	0	1	9.7	35.1	0.6	8.91048	6.7	-1	1	1	0	0	0	0
212	2	1	1	1	1	1	3	1	0	1	6.2	32.2	0	5	6.8	-2	-2	1	1	0	0	0
213	2	1	2	2	2	1	2	2	0	1	6.3	32.6	0	5.1	6.9	-2	-2	1	1	0	0	0
214	2	2	2	3	1	2	1	3	0	1	6.3	32	0	5.6	7.1	-2	-2	1	1	0	0	0
215	2	1	2	1	1	2	3	1	0	1	5.8	38.8	0	5.8	7.1	-2	-2	1	1	1	0	1
216	3	1	2	1	2	1	2	2	0	1	6.2	33.2	0	5.8	7.2	-2	-2	1	1	0	0	0
217	2	2	1	2	1	2	3	1	0	1	6.9	32.4	0	5.7	7.5	-2	-2	1	1	0	0	0
218	2	1	3	1	2	1	1	2	1	1	7	25.4	0	5.8	7.5	-1	-1	1	0	0	-1	1
219	2	1	1	1	1	3	3	1	-1	1	11.7	24.4	1	9.82495	7.6	-1	-1	1	1	1	-1	1
220	2	1	3	1	1	2	4	1	1	1	7.2	32.5	0	6	7.7	-2	-2	1	1	0	0	0
221	2	1	1	2	2	2	3	3	0	1	9.9	36.1	0.3	8.92407	7.8	-1	0	1	1	0	-1	1
222	1	1	1	2	2	1	1	1	0	1	13.8	54.1	0.3	2.24363	7.8	1	-1	1	-1	1	-1	1
223	2	1	2	1	1	3	1	1	0	1	7.3	31.2	0	6.4	8	-2	-2	1	1	0	-1	1
224	2	2	2	2	2	2	1	2	0	1	7	39.8	0	6.6	8	-2	-2	1	1	1	-1	1
225	3	1	1	1	1	2	3	1	0	1	7.2	31.2	0	6.4	8	0	0	1	0	1	0	1
226	2	2	2	1	1	1	2	3	0	1	7.2	32.3	0	6.8	8.2	-2	-2	1	1	0	-1	0
227	2	1	1	2	1	2	1	3	0	1	10.4	35.3	0.3	9.09896	8.2	0	1	1	0	0	-1	0
228	2	1	2	1	1	2	4	1	1	1	7.6	36.3	0	6.8	8.4	-2	-2	1	1	1	-1	0
229	2	2	2	1	2	2	4	1	0	1	11.6	31.6	0.6	10.2487	8.4	0	1	1	1	1	-1	1
230	3	1	1	2	1	3	1	3	0	1	12.2	29.4	1	11.3815	8.5	0	2	1	0	0	0	1
231	2	2	2	1	2	1	1	1	1	1	12.7	53.8	1	9.65263	8.5	1	-1	1	0	0	0	1
232	3	1	1	2	2	2	4	2	0	1	7.7	32.1	0	7.1	8.6	-2	-1	1	1	0	0	1
233	2	2	3	2	2	3	1	1	0	1	12.1	25.3	1	12.1	8.6	0	0	1	0	0	0	0
234	2	2	1	1	1	2	4	3	0	1	12.7	22.4	1	10.8278	8.6	0	2	1	0	0	0	1
235	3	2	2	1	2	2	3	1	0	1	7.8	39.2	0	7.1	8.7	-2	-2	1	1	1	0	1
236	1	1	2	1	1	1	1	1	0	1	12.4	46.6	1	11.6988	8.8	0	0	1	0	1	0	1
237	3	2	2	2	2	2	1	3	0	1	12.4	44.6	1	11.6988	8.8	2	0	1	0	0	0	1
238	1	2	2	1	1	2	3	1	1	1	12.8	30.1	1	11.397	8.9	1	1	1	1	0	0	0
239	3	1	3	1	2	1	1	1	0	1	11.5	25.6	0.3	9.76625	9.1	-1	-1	1	1	1	-1	1
240	3	1	2	1	2	1	2	2	1	1	8.1	31	0	7.7	9.1	-1	-2	1	1	1	0	0
241	1	1	3	1	2	1	1	3	0	1	12.7	53.4	1	11.6481	9.1	1	-1	1	-1	0	0	1
242	3	2	2	2	2	2	3	1	1	1	12	33.2	0.6	11.3252	9.1	1	1	1	0	0	0	0
243	1	1	1	1	1	2	3	1	0	1	8.7	32	0	7.5	9.2	-1	-1	1	1	0	0	1
244	1	1	3	1	1	1	2	1	1	1	14.1	58.1	0	3.1	9.4	1	-1	1	-1	1	0	1
245	2	2	2	2	2	1	3	1	0	1	12.7	51.4	1	12.8167	9.4	1	1	1	0	0	0	0
246	2	2	2	1	1	1	3	1	0	1	12.2	43.9	0.6	11.7503	9.5	0	0	1	0	0	-1	1
247	2	1	2	2	2	1	2	2	0	1	11.7	25.6	0.3	10.4003	9.5	0	2	1	0	0	-1	1
248	2	2	2	3	2	2	1	3	1	1	8.7	36.9	0	8.3	9.7	-1	-2	1	1	1	0	0
249	2	2	2	1	2	2	3	1	0	1	11.6	23.6	0.3	11.167	9.7	0	2	1	0	0	0	1
250	3	2	1	1	2	1	2	2	1	1	11.9	22.5	0.3	10.7089	9.7	0	2	1	0	0	0	1
251	2	2	2	2	1	2	3	1	1	1	11.9	27.5	0.3	10.7089	9.7	1	-1	1	-1	0	-1	1
252	1	1	3	1	2	1	1	2	0	1	13	56.1	1	12.7666	9.7	1	-1	1	-1	1	-1	1
253	2	2	2	1	1	3	3	1	0	1	8.9	37.6	0	8.4	9.8	-1	-1	1	1	0	0	0
254	3	2	3	1	1	2	4	1	1	1	9.3	36.5	0	8.2	9.9	-2	-1	1	1	0	0	0
255	2	2	2	2	2	2	3	3	0	1	11.5	23.1	0.3	11.8246	9.9	0	2	1	0	0	0	1
256	2	1	1	2	2	1	1	1	1	1	11.5	23.6	0.3	11.9327	9.9	0	2	1	0	0	0	0
257	2	2	3	1	1	3	1	1	0	1	9.4	27.9	0	8.4	10	-2	-2	1	1	0	-1	1
258	2	2	2	2	2	2	1	2	1	1	9.3	30.2	0	8.4	10	-1	0	1	1	0	0	1
259	3	2	1	1	2	2	3	1	0	1	9.4	29.9	0	8.4	10	0	0	1	0	1	0	1
260	2	2	2	1	2	1	2	3	0	1	9.6	33.6	0	8.4	10.1	-1	-1	1	1	0	0	1
261	2	2	2	2	1	2	1	3	0	1	13.9	29.6	1	12.4994	10.1	-1	1	1	1	1	-1	1
262	2	2	3	1	2	2	4	1	1	1	12.9	23.3	0.6	12.5631	10.1	0	1	1	0	0	-1	0
263	3	2	3	1	2	2	4	1	0	1	12.7	51.8	0.3	9.88303	10.1	0	2	1	0	0	-1	1
264	3	1	2	2	1	3	1	3	0	1	12.2	26.9	0.3	11.3342	10.2	1	-1	1	-1	0	-1	1
265	2	2	2	1	2	1	1	1	1	1	13.2	34.1	0.6	12.1888	10.3	2	1	1	0	0	-1	1
266	3	2	3	2	2	2	4	2	1	1	10	36.6	0	8.6	10.4	0	0	1	0	1	0	1
267	1	1	3	2	2	3	1	1	1	1	10	24.5	0	8.8	10.4	1	1	1	1	1	-1	1
268	2	2	3	1	1	2	4	3	1	1	14.1	29.3	1	13.0504	10.4	2	-1	1	-1	0	-1	1
269	3	2	1	1	2	2	3	1	1	1	13.1	53.5	0.6	12.9877	10.6	1	-1	1	0	0	0	1
270	1	1	1	1	1	1	1	1	1	1	12.1	29	0.3	12.4244	10.6	2	-1	1	-1	0	-1	1
271	3	2	2	2	2	2	1	3	0	1	12.7	46.1	0.3	11.618	10.7	-1	-1	1	0	1	-1	1
272	2	2	2	1	1	2	3	1	1	1	10.2	31.7	0	9.1	10.7	0	2	1	0	0	0	1
273	2	2	3	1	2	1	1	1	1	1	13.5	58.8	0.6	12.2643	10.7	2	-1	1	-1	0	0	1
274	3	2	2	1	2	1	2	2	0	1	10.3	24.9	0	9.2	10.8	0	2	1	0	0	0	1
275	2	2	3	1	2	1	1	3	1	1	10.4	25.9	0	9.4	10.9	-1	0	1	1	0	0	1
276	3	2	2	2	2	2	3	1	1	1	13.9	29	0.6	12.5524	10.9	2	-1	1	-1	0	-1	1
277	2	1	1	1	1	2	3	1	1	1	14.8	28.6	1	13.2844	11	-1	-1	1	1	1	-1	0
278	2	1	2	2	1	1	4	3	1	1	12.5	48.3	0.3	12.3919	11	1	1	1	0	0	-1	-1
279	3	2	2	2	1	2	5	3	0	1	13.2	56.9	0.3	11.577	11.1	1	-1	1	0	0	-1	1
280	2	2	2	2	2	1	5	3	1	1	13.1	20.8	0.3	12.5594	11.2	1	0	1	0	0	-1	0
281	2	2	2	2	1	1	3	1	1	1	10.9	25.6	0	9.7	11.3	0	2	1	0	0	-1	-1
282	1	2	2	2	2	1	5	2	1	1	13.4	58	0.3	11.8856	11.4	1	-1	-1	-1	0	0	1
283	2	2	2	2	2	2	1	3	1	1	11	32.4	0	9.8	11.5	0	1	1	0	0	0	1
284	2	1	2	1	2	2	5	3	0	1	11	31.8	0	10	11.6	-1	0	1	1	0	0	1
285	3	2	2	2	2	2	5	1	1	1	11.2	25.8	0	10	11.6	0	2	1	0	0	0	1
286	1	2	3	1	2	1	5	2	1	1	15.1	24.6	1	14.4016	11.6	1	1	1	0	0	0	0
287	3	2	1	2	2	2	3	1	1	1	11.1	24.2	0	10.2	11.7	0	2	1	0	0	0	1
288	1	2	3	1	2	1	2	2	1	1	13.5	29.2	0.3	13.1758	11.8	2	-1	1	0	0	0	-1
289	2	2	2	2	1	2	1	3	0	1	13.7	26.7	0.3	13.1597	11.9	2	-1	-1	0	0	0	-1
290	2	1	3	1	2	1	4	1	1	1	11.6	25.9	0	10.4	12	0	2	1	0	0	0	-1
291	3	2	3	1	1	2	4	1	1	1	11.5	23.5	0	10.9	12.2	0	2	1	0	0	0	-1
292	1	2	2	2	2	1	5	3	1	1	11.9	24.9	0	10.7	12.3	0	2	1	0	0	0	-1
293	2	1	3	1	1	3	5	3	1	1	12.8	52.2	0.3	11.8264	12.3	1	1	1	0	0	-1	-1
294	3	2	2	1	2	2	3	1	1	1	15.7	30.5	1	15.0022	12.3	2	-1	1	-1	0	0	1
295	2	2	3	1	1	1	2	3	0	1	11.9	26.5	0	11.1	12.5	0	0	-1	0	0	0	0
296	2	2	2	2	1	2	5	3	0	1	11.8	24	0	11.1	12.5	0	0	1	0	0	0	0
297	2	1	2	1	2	2	4	1	1	1	12.3	25.5	0	11.2	12.7	-1	-1	1	1	1	0	0
298	3	1	1	2	2	2	4	2	1	1	12.2	43.9	0	11.1	12.8	1	-1	-1	-1	0	0	1
299	2	2	3	2	1	3	1	3	1	1	12.7	23.1	0	11.1	12.8	1	1	1	0	0	0	0
300	2	2	3	1	1	2	4	3	1	1	12	32.9	0	11.4	12.8	1	1	1	0	0	0	-1
301	3	2	2	1	2	2	3	3	1	1	12	34.7	0	11.4	12.8	1	1	1	0	0	0	-1
302	3	2	3	1	2	1	1	1	1	1	12.2	22.9	0	11.4	12.8	2	0	1	0	0	0	-1
303	1	2	3	2	2	2	1	3	1	1	12.4	29	0	11.3	12.9	0	2	1	0	0	0	1
304	1	2	3	1	2	2	3	1	1	1	12.6	23.8	0	11.2	12.9	0	2	1	0	0	1	1
305	3	2	3	1	2	1	1	1	0	1	12.1	37	0	11.4	12.9	0	2	1	0	0	1	1
306	3	1	2	1	2	1	2	2	1	1	12.5	24.8	0	11.4	12.9	1	2	1	0	0	1	0
307	1	2	2	1	1	1	1	3	1	1	12.1	29.4	0	11.5	12.9	2	-1	-1	0	0	0	1
308	3	2	2	2	2	2	3	1	1	1	12.6	24.3	0	11.4	13	1	0	1	0	0	0	1
309	2	2	2	1	1	2	3	1	0	1	12.5	28.4	0	11.4	13	1	-1	-1	-1	0	1	0
310	3	2	2	1	1	1	4	3	0	1	12.6	53	0	11.1	13.1	1	-1	1	0	0	0	1
311	3	2	2	1	1	2	5	3	0	1	12.4	46.3	0	11.4	13.1	1	1	1	0	0	0	0
312	2	2	2	1	2	1	1	3	1	1	12.6	51	0	11.1	13.1	1	1	1	0	0	0	0
313	2	1	3	2	1	2	1	1	1	1	12.4	50.1	0	11.6	13.2	0	0	1	0	0	0	-1
314	3	1	3	2	2	1	5	2	1	1	13.3	57.7	0	10.7	13.2	1	-1	1	-1	0	0	-1
315	2	2	2	2	2	1	1	3	1	1	12.8	52.1	0	11.4	13.3	1	1	1	0	0	0	-1
316	2	1	2	1	2	1	5	3	1	1	12.6	38.8	0	12	13.4	1	-1	1	-1	0	0	1
317	3	2	3	2	2	2	1	1	1	1	12.6	39.1	0	12	13.4	1	-1	1	0	0	1	0
318	1	2	3	1	1	1	5	2	1	1	12.6	40.6	0	12	13.4	1	1	1	-1	0	0	0
319	3	2	3	1	1	2	2	1	1	1	12.7	42.6	0	11.7	13.4	1	-1	-1	-1	0	-1	0
320	2	2	3	1	2	1	2	3	1	1	12.1	29.5	0	12.5	13.4	2	1	1	0	0	0	1
321	2	2	3	2	1	2	1	3	1	1	12.8	28.8	0	12	13.4	2	1	1	-1	0	0	1
322	2	2	3	1	2	2	4	1	0	1	12.6	43.9	0	12	13.5	-1	-1	1	-1	0	0	0
323	3	1	2	1	1	1	4	1	1	1	12.7	42.9	0	12	13.5	0	-1	1	0	0	-1	1
324	1	2	2	2	2	1	5	3	1	1	13.3	29	0	11.7	13.5	2	-1	-1	-1	0	-1	1
325	3	1	3	1	2	1	5	3	1	1	13.3	28.3	0	11.7	13.5	2	-1	1	0	0	-1	1
326	3	2	3	1	2	1	3	1	1	1	13.2	29.7	0	12	13.6	1	-1	-1	1	1	-1	-1
327	2	2	3	1	1	1	2	3	1	1	13.1	30.7	0	12	13.6	2	-1	-1	-1	0	0	-1
328	2	2	3	2	2	2	5	3	0	1	13.4	24.5	0	12.2	13.7	-1	1	1	1	1	-1	-1
329	3	1	3	1	2	1	4	3	1	1	13.3	23.5	0	12.2	13.7	1	1	1	0	0	0	0
330	3	2	3	2	2	2	4	2	1	1	12.5	47.6	0	12.4	13.7	1	1	1	0	0	0	0
331	2	2	3	2	1	3	1	3	1	1	12.8	53.5	0	12.1	13.7	1	1	1	0	-1	1	0
332	2	2	3	1	2	1	4	1	0	1	13	52.2	0	12	13.7	2	-1	-1	0	-1	0	-1
333	3	2	3	1	2	1	3	1	1	1	13	50.5	0	12.4	13.9	1	-1	1	-1	-1	0	-1
334	1	2	2	1	2	2	1	1	1	1	13.5	23.4	0	12.6	14	2	0	-1	0	0	1	1
335	3	2	3	2	2	1	1	3	1	1	13.6	29.5	0	12.7	14.1	2	-1	1	0	0	1	1
336	2	2	3	1	2	1	3	1	1	1	13.9	29.4	0	12.8	14.3	2	-1	1	-1	0	0	-1
337	3	2	3	1	2	1	1	1	1	1	13.1	54.2	0	13	14.3	2	-1	-1	0	0	-1	-1
338	3	2	2	1	1	1	2	2	1	1	13.4	58.9	0	12.7	14.3	2	-1	-1	0	0	0	-1
339	2	2	3	1	2	1	1	3	1	1	13.4	59.4	0	12.7	14.3	2	-1	-1	-1	0	0	-1
340	3	2	2	2	2	2	3	1	1	1	13.3	57.3	0	13.4	14.6	2	-1	-1	0	0	0	1
341	3	1	3	1	2	1	3	1	1	1	13.4	57.9	0	12.5	16.4	1	-1	1	-1	0	0	1
342
343	1	1	1	1	1	1	3	3	-1	2	-1.6	46	0.6	-2.35	-5.2	-3	-2	-1	1	1	0	1
344	1	1	2	1	1	1	3	3	-1	2	-1.8	46	0.6	-1.4	-5	-3	-2	-1	1	1	-1	1
345	1	1	1	1	1	1	3	3	-1	2	-2.2	48	0.3	-2.95	-4.6	-3	-2	-1	1	1	-1	1
346	1	1	1	1	2	3	2	3	1	2	-0.9	39	0.6	-1.65	-4.5	-3	-2	-1	1	0	-1	1
347	2	2	1	1	1	1	5	3	1	2	-0.8	38	0.6	-1.55	-4.4	-3	-2	-1	1	1	-1	1
348	1	1	1	1	1	1	5	3	-1	2	-1.9	46	0.3	-2.65	-4.3	-3	-2	-1	1	0	-1	1
349	1	1	1	1	1	2	5	2	-1	2	-1.6	46	0.3	-0.9	-3.4	-3	-2	-1	1	1	-1	1
350	1	1	1	1	1	1	5	3	-1	2	2.6	27	1	1.85	-1.7	-2	-1	-1	0	0	-1	1
351	1	2	2	1	1	1	4	3	1	2	2.2	34	0.6	1.45	-1.2	-2	0	1	1	0	-1	1
352	1	1	1	2	1	1	5	3	-1	2	2.2	35	0.6	1.45	-1.2	-1	1	1	0	0	0	0
353	1	1	1	1	2	2	5	2	-1	2	2.3	34.3	0.6	1.6	-1.1	-1	-1	-1	1	1	-1	1
354	1	1	1	2	1	1	3	3	-1	2	2.5	35.2	0.6	1.4	-1	-2	-1	-1	1	1	-1	0
355	1	1	1	2	1	1	1	3	-1	2	2.5	35.9	0.6	2.1	-0.8	-2	-1	-1	1	0	-1	1
356	1	2	1	3	2	2	3	1	-1	2	-2.1	48	0	-2.1	-0.7	-2	-2	-1	1	1	-1	1
357	1	1	2	2	1	2	1	3	-1	2	2.7	26	0.6	2.8	-0.4	-2	-1	-1	0	0	0	1
358	1	2	1	1	1	1	1	2	1	2	2.1	35.1	0.3	1	-0.3	-2	-1	-1	1	1	-1	0
359	1	1	1	1	1	1	1	3	-1	2	2.2	25	0.3	1.4	-0.1	-3	-2	-1	1	1	-1	1
360	1	1	1	2	1	2	1	3	1	2	3.2	86	0.6	2.4	0	-1	0	1	0	0	-1	1
361	2	2	1	1	2	1	1	2	-1	2	3.2	86	0.6	2.6	0.1	-2	-1	-1	1	0	-1	1
362	1	1	1	1	1	1	1	3	1	2	2.4	25	0.3	1.65	0.1	-2	-1	-1	1	1	-1	1
363	1	1	1	1	1	1	1	3	-1	2	3.1	30	0.6	3.4	0.1	-1	-1	-1	1	0	-1	0
364	1	1	2	2	1	2	1	3	-1	2	3.4	90	0.6	2.6	0.2	-1	-1	1	1	0	-1	1
365	2	1	1	1	1	1	3	3	1	2	3.4	90	0.6	2.8	0.3	-1	-1	-1	1	0	-1	1
366	1	1	1	1	2	2	3	3	0	2	-0.8	39	0	-1.2	0.4	-3	-2	-1	1	0	0	1
367	1	1	1	1	1	1	3	3	1	2	2.6	38	0.3	1.85	0.4	-2	-1	1	0	0	-1	1
368	1	1	1	1	2	3	2	3	-1	2	2.9	35.8	0.3	1.4	0.4	0	1	1	0	0	0	0
369	2	2	1	1	1	1	3	3	-1	2	-0.6	38	0	-1.2	0.5	-3	-2	-1	1	1	0	1
370	2	1	1	1	1	1	3	3	-1	2	2.9	33	0.3	2.6	0.8	-1	2	1	0	0	-1	0
371	1	1	1	1	1	2	3	2	-1	2	3.2	92	0.3	2.4	1.2	-3	-2	-1	1	-1	-1	1
372	1	1	1	1	2	1	3	3	-1	2	3.2	92	0.3	2.6	1.2	-1	-1	1	1	-1	-1	1
373	1	1	2	2	1	2	1	3	-1	2	4.8	34.8	0.6	3.6	1.4	0	1	1	0	1	0	0
374	1	1	1	1	2	1	3	1	-1	2	3.6	89	0.3	2.8	1.6	-1	-1	1	1	-1	-1	1
375	1	1	2	1	2	1	1	2	-1	2	3.6	89	0.3	3	1.6	-1	-1	-1	1	-1	0	1
376	1	1	2	2	1	2	1	3	1	2	3.9	85	0.3	3.1	1.9	-1	-1	1	1	-1	-1	1
377	1	1	2	1	2	1	1	2	-1	2	3.9	85	0.3	3.3	1.9	-1	-1	-1	1	-1	-1	1
378	1	1	1	1	1	2	1	3	-1	2	6.3	37.5	1	5.2	2.1	-1	-1	1	1	0	-1	1
379	1	2	2	1	2	1	1	2	1	2	4.2	34.9	0.3	4	2.2	-1	-1	1	1	1	-1	1
380	2	1	2	1	2	1	1	2	-1	2	4.6	33.3	0.3	3.9	2.4	-1	0	1	1	1	0	1
381	1	1	1	1	1	2	1	3	-1	2	2.2	27	0	1.4	3	-3	-2	-1	0	0	-1	0
382	2	1	2	1	1	1	1	3	1	2	5.3	31.5	0.3	4.2	3	-2	-1	-1	1	1	-1	1
383	2	1	1	1	2	2	2	1	-1	2	5.2	40.1	0.3	4.4	3	-1	-1	1	0	0	-1	0
384	1	1	2	1	1	1	3	1	-1	2	2.2	34	0	1.5	3.1	-2	0	1	1	0	-1	1
385	2	1	2	1	1	1	1	2	0	2	5.4	31.4	0.3	4.3	3.1	-1	-1	1	1	0	-1	0
386	1	1	1	1	1	2	1	3	1	2	1.9	35.2	0	1.8	3.2	-3	-2	-1	1	0	0	1
387	2	1	2	1	2	2	1	2	0	2	2.3	27	0	1.55	3.2	-2	-1	1	0	0	0	0
388	2	2	1	1	1	1	2	2	1	2	2.2	35	0	1.8	3.3	-3	-2	-1	0	0	-1	0
389	2	1	1	1	1	1	3	3	1	2	2.3	27	0	2	3.4	-3	-2	-1	1	0	-1	1
390	2	1	1	1	2	2	3	3	0	2	2.6	35.9	0	1.9	3.5	-3	-2	-1	1	0	-1	1
391	1	1	2	1	1	1	4	3	1	2	2.6	38	0	1.8	3.5	-3	-2	-1	0	0	0	1
392	1	2	2	1	1	2	4	2	1	2	2.6	34	0	1.85	3.5	-3	-2	-1	1	0	-1	1
393	1	1	3	1	2	1	4	3	0	2	2.6	34	0	1.8	3.5	-2	1	1	0	0	0	0
394	1	1	2	1	1	1	4	3	1	2	2.6	28	0	1.85	3.5	-1	1	1	0	-1	-1	0
395	1	2	1	1	2	2	1	2	1	2	2.4	28	0	2.1	3.5	1	1	1	0	0	-1	0
396	1	2	1	1	1	1	4	3	0	2	2.9	33	0	2.15	3.8	-2	-1	1	0	0	-1	0
397	2	2	1	2	2	1	4	1	1	2	2.9	26	0	2.15	3.8	-2	-1	1	0	0	-1	1
398	1	1	2	1	1	2	4	2	1	2	6.2	32.2	0.3	5	3.9	-1	-1	1	1	0	0	1
399	1	1	2	1	1	1	4	3	0	2	3.2	30	0	2.45	4.1	-1	-1	-1	1	0	0	0
400	1	2	2	2	1	1	4	3	0	2	3.3	34	0	2.55	4.2	-2	-2	1	1	0	0	1
401	1	2	1	1	1	2	1	2	1	2	3.4	26.5	0	2.6	4.2	0	1	1	1	1	0	1
402	2	1	3	1	2	1	3	3	0	2	3.2	86	0	2.4	4.3	-1	-1	1	1	1	-1	1
403	1	1	1	1	1	1	4	3	0	2	3.3	85	0	2.5	4.4	-2	-1	-1	1	-1	-1	1
404	1	1	1	1	1	1	3	1	1	2	6.3	31.8	0.3	6.2	4.4	-1	-1	1	1	0	-1	0
405	1	1	2	1	1	2	2	2	1	2	3.3	85	0	2.5	4.4	-1	-1	1	1	-1	0	1
406	2	1	1	1	1	1	2	1	1	2	3.2	86	0	2.6	4.4	-1	-1	1	1	-1	0	1
407	1	1	1	1	2	1	3	3	0	2	3.3	85	0	2.7	4.5	-2	-2	-1	1	-1	0	1
408	1	1	3	1	1	1	2	3	1	2	3.4	85	0	2.6	4.5	-1	-1	1	1	-1	0	1
409	1	1	2	1	2	2	3	2	0	2	3.4	85	0	2.6	4.5	-1	-1	1	1	-1	0	1
410	1	2	1	1	1	1	3	3	1	2	3.3	85	0	2.7	4.5	-1	-1	1	1	-1	0	1
411	2	2	1	1	2	1	3	1	0	2	3.6	37.7	0	3.1	4.6	-2	-1	1	1	0	0	1
412	1	1	1	2	1	1	1	1	1	2	3.1	34	0	3.5	4.6	-2	-2	-1	1	0	-1	1
413	1	2	2	1	1	1	3	3	0	2	3.6	37.7	0	3.1	4.6	-1	-1	1	1	1	0	1
414	2	1	2	1	2	1	3	2	0	2	3.5	85	0	2.7	4.6	-1	-1	1	1	0	0	1
415	1	1	2	2	1	1	3	3	1	2	3.4	85	0	2.8	4.6	-1	-1	1	1	0	0	1
416	1	1	1	1	1	1	1	3	0	2	3.4	85	0	2.8	4.6	-1	-1	1	1	0	-1	1
417	1	1	1	1	1	1	3	1	0	2	3.6	36.7	0	3.1	4.6	0	0	1	0	0	0	0
418	2	2	1	1	1	1	1	3	0	2	4	34.1	0	2.9	4.7	-2	-1	-1	1	1	-1	0
419	2	2	2	1	1	1	2	2	0	2	3.5	92	0	2.7	4.7	-2	-1	1	1	-1	-1	1
420	2	2	2	1	2	2	3	3	0	2	3.5	90	0	2.7	4.7	-1	-1	1	1	-1	-1	1
421	1	1	1	1	1	1	2	2	1	2	3.5	85	0	2.9	4.7	-1	-1	1	1	-1	0	1
422	2	2	1	2	2	2	3	3	0	2	3.5	90	0	2.9	4.8	-1	-1	1	1	1	0	1
423	1	1	1	1	1	2	4	3	0	2	3.5	92	0	2.9	4.8	-1	-1	1	1	-1	0	1
424	2	1	1	1	1	1	1	1	0	2	3.7	90	0	2.9	4.9	-1	-1	1	1	-1	-1	1
425	1	2	2	1	1	2	1	3	0	2	3.9	89	0	3.1	5	-2	-1	1	1	-1	-1	1
426	1	1	2	1	1	1	2	2	0	2	3.7	90	0	3.1	5	-2	-2	-1	1	-1	0	1
427	1	1	2	1	1	1	2	2	0	2	3.9	86	0	3.1	5	-1	0	1	1	0	0	1
428	2	2	1	2	1	2	1	3	0	2	3.9	83	0	3.1	5	-1	0	1	1	0	0	1
429	1	2	1	1	1	2	3	1	-1	2	3.9	86	0	3.3	5.1	-1	1	1	1	-1	0	1
430	1	1	2	1	1	1	4	3	0	2	3.9	83	0	3.3	5.1	-1	-1	1	1	0	0	1
431	1	1	2	1	2	2	3	1	-1	2	7.5	39.3	0.3	6.1	5.2	-1	0	1	1	-1	0	1
432	2	2	1	2	1	2	1	3	0	2	3.9	89	0	3.3	5.2	-1	-1	1	1	0	0	1
433	1	1	1	1	1	1	4	1	0	2	4.9	35.4	0	3.5	5.4	-1	-1	1	1	1	-1	1
434	1	1	2	1	2	1	2	2	0	2	4.9	35.4	0	3.5	5.4	-1	-1	-1	1	1	-1	1
435	1	1	1	2	1	2	3	2	1	2	4.6	34.2	0	3.8	5.4	0	1	1	0	0	0	0
436	1	1	1	2	1	3	1	3	1	2	7.8	33.5	0.3	6.6	5.5	-1	-1	1	1	0	0	1
437	1	2	1	1	1	1	1	2	1	2	5.2	39.2	0	4.5	6.1	0	0	1	0	0	0	1
438	2	2	1	1	1	2	3	1	1	2	5.4	33.4	0	4.6	6.2	-1	1	1	0	0	0	0
439	1	1	1	1	1	1	2	2	1	2	5.4	33.4	0	4.6	6.2	0	1	1	0	0	0	0
440	1	2	1	2	1	2	3	1	1	2	5.7	35.1	0	4.6	6.3	0	1	1	0	0	0	0
441	1	1	2	1	2	2	3	1	0	2	6	37.2	0	4.6	6.5	-1	1	1	0	-1	0	0
442	2	1	2	1	1	1	1	1	-1	2	6.1	38.1	0	5.1	6.8	0	0	1	0	-1	0	1
443	1	2	1	1	1	2	1	3	1	2	6.3	39.2	0	5.1	6.9	-1	-1	1	1	1	0	1
444	1	2	2	1	1	1	2	2	0	2	6.2	36.2	0	5.4	7	-1	-1	1	1	0	0	0
445	1	1	2	1	1	1	2	2	0	2	6.3	32.1	0	5.6	7.1	-1	-1	1	1	1	0	1
446	1	2	1	2	1	2	1	3	0	2	6.5	32.3	0	5.6	7.2	-1	-1	1	1	1	-1	1
447	2	2	2	1	1	2	3	1	-1	2	9.4	38.3	0.3	8.1	7.2	-1	0	1	1	0	0	1
448	1	2	1	1	2	2	3	1	-1	2	6.8	33.4	0	5.5	7.3	-1	-1	1	1	1	-1	1
449	1	1	2	1	2	1	2	2	0	2	6.9	35.4	0	5.5	7.4	-1	-1	1	1	1	-1	1
450	1	1	2	2	2	2	3	1	1	2	6.9	33.4	0	5.5	7.4	-1	-1	1	1	0	0	0
451	1	1	3	2	1	3	1	1	1	2	6.8	42.1	0	6	7.6	0	0	1	0	0	0	1
452	1	1	2	1	1	1	1	1	1	2	12.5	56.8	0.3	4	7.7	0	2	1	0	-1	0	1
453	1	2	3	1	2	2	4	3	1	2	7	32.8	0	6.2	7.8	-1	-1	1	1	0	0	1
454	2	2	2	1	2	1	2	2	1	2	7.3	38.2	0	6.1	7.9	-1	-1	1	1	0	0	1
455	2	2	2	2	2	2	3	3	1	2	7.4	32.4	0	6.6	8.2	-1	-1	1	1	0	0	0
456	2	2	2	1	1	1	1	1	-1	2	12	37.9	1	11.2	8.3	-1	-1	1	1	1	0	1
457	2	2	3	1	2	3	1	3	1	2	10.5	28.4	0.3	9.5	8.4	1	1	1	0	0	-1	0
458	1	1	2	1	2	1	2	2	0	2	10.8	30.9	0.3	9.9	8.7	0	1	1	1	1	-1	1
459	3	2	2	1	1	1	4	1	0	2	8	38.3	0	7.2	8.8	-1	0	1	1	0	0	1
460	2	1	3	1	1	3	2	2	0	2	11.9	31.1	0.6	10.7	8.8	1	1	1	0	0	-1	-1
461	2	2	2	2	1	2	1	3	0	2	11.5	27.4	0.3	9.8	9.1	-1	-1	1	1	1	-1	1
462	3	2	2	1	2	2	3	1	1	2	8.8	32.4	0	7.5	9.3	-1	0	1	1	0	0	1
463	2	2	2	1	2	1	4	3	0	2	8.6	28.4	0	7.8	9.3	0	1	1	1	1	0	1
464	1	2	1	1	2	2	3	1	-1	2	12.1	30.3	0.6	12.4	9.5	1	2	1	0	0	0	0
465	2	2	3	2	2	2	1	3	0	2	9.2	29.1	0	7.8	9.6	0	1	1	1	1	0	-1
466	2	1	2	1	1	1	4	1	0	2	12.3	56.3	0	5.1	9.7	1	2	1	1	1	0	-1
467	2	2	3	1	2	1	2	2	0	2	12	24.4	0.3	10.8	9.8	0	2	1	1	0	0	-1
468	2	2	2	2	1	2	3	1	1	2	13.2	54.3	1	12.7	9.8	1	1	1	0	0	0	-1
469	2	2	3	2	2	3	1	3	1	2	12.7	52.7	0.3	9.5	9.9	0	1	1	0	0	0	0
470	2	1	3	1	2	2	4	3	1	2	12.1	40.2	0.3	11.1	10.1	0	2	1	0	1	-1	1
471	2	2	2	1	2	1	2	2	1	2	12.1	42.2	0.3	11.1	10.1	1	1	1	0	1	-1	0
472	3	2	2	2	2	2	3	3	1	2	12.1	38.7	0.3	11.1	10.1	1	1	1	0	1	-1	0
473	2	1	3	1	1	1	1	1	-1	2	12.1	36.7	0.3	11.1	10.1	1	1	1	0	0	-1	0
474	2	2	3	1	2	3	1	3	1	2	9.6	27.4	0	8.8	10.3	0	0	1	1	0	-1	0
475	1	2	2	1	2	1	2	2	0	2	13.4	27.9	0.6	12	10.3	1	1	1	0	1	-1	0
476	2	2	2	1	1	1	4	1	0	2	12.9	27.5	0.3	10.7	10.4	0	2	1	0	0	-1	1
477	2	1	3	1	1	3	2	2	0	2	12.8	54.1	0.3	10.7	10.5	0	2	1	0	0	-1	1
478	3	2	2	2	1	2	1	3	0	2	12.6	52.4	0.3	11.1	10.5	1	1	1	0	1	0	0
479	3	2	1	1	2	2	3	1	1	2	12.7	52.7	0.3	11.1	10.6	1	1	1	1	0	-1	-1
480	2	1	2	1	1	1	4	3	0	2	12.6	43.8	0.3	11.8	10.7	1	2	1	1	1	-1	1
481	1	2	2	1	2	2	3	1	-1	2	10.2	33.3	0	9.4	10.9	0	0	1	1	0	-1	0
482	2	2	3	2	2	2	1	3	0	2	13.3	59.5	0.3	10.7	10.9	1	1	1	0	1	0	-1
483	3	1	2	1	2	1	4	1	0	2	12.9	56.8	0.3	11.4	10.9	2	-1	1	0	1	-1	1
484	3	2	3	1	2	1	2	2	0	2	12.7	50.7	0.3	12.1	11	0	2	1	0	0	0	-1
485	2	2	2	2	1	2	3	1	1	2	10.5	24.9	0	9.7	11.1	1	0	1	1	0	0	-1
486	3	2	3	2	2	3	1	3	1	2	13.4	25.6	0.3	12.6	11.4	0	1	1	0	0	0	0
487	3	1	3	1	2	2	5	2	1	2	13.7	25.4	0.3	12.2	11.5	0	2	1	0	0	0	1
488	3	1	2	2	2	1	2	2	1	2	11.2	30.4	0	10.1	11.7	1	1	1	1	0	-1	1
489	3	2	3	1	2	1	5	1	-1	2	11.1	25.4	0	10.4	11.8	2	1	1	0	0	0	0
490	3	2	3	2	2	2	5	3	1	2	11.8	25.6	0	10.1	11.9	-1	-1	1	1	1	-1	1
491	3	2	2	1	2	1	5	2	0	2	12.3	25.5	0.3	15.4	11.9	-1	-1	-1	1	0	0	1
492	2	2	3	1	1	3	3	3	1	2	13.7	23.4	0.3	13.2	11.9	0	2	1	0	0	0	0
493	3	2	2	1	2	1	2	3	0	2	11.8	24	0	10.4	12.1	0	2	1	1	0	0	1
494	3	2	1	2	2	2	2	3	1	2	12.1	35.9	0	10.2	12.2	0	2	1	0	0	0	1
495	3	2	3	1	2	3	5	3	1	2	12.3	55	0	10.2	12.5	0	2	1	0	0	0	1
496	3	2	1	1	2	2	5	1	1	2	11.5	24.4	0	11.8	12.7	1	1	1	0	0	0	0
497	1	2	3	1	2	1	4	3	0	2	12.1	38.7	0	11.2	12.8	0	2	1	0	0	0	-1
498	2	2	3	1	1	2	3	1	1	2	12	34.9	0	11.4	12.8	1	-1	-1	-1	1	-1	1
499	3	2	3	2	2	2	1	3	1	2	12.4	30.5	0	11.2	12.8	1	1	1	0	-1	0	0
500	3	2	2	1	1	1	4	3	1	2	12	39.9	0	11.4	12.9	0	2	1	1	0	0	0
501	1	2	3	1	2	1	2	2	1	2	12.6	30.1	0	11.2	12.9	0	2	1	1	-1	0	0
502	3	1	2	2	1	2	3	1	1	2	12.1	42.2	0	11.3	12.9	1	2	1	0	0	0	1
503	3	2	3	2	1	3	1	3	1	2	12.8	22.9	0	11.1	12.9	1	1	-1	0	0	0	1
504	3	2	3	1	2	2	5	2	1	2	12.4	53.6	0	11.2	13	0	2	1	0	0	0	0
505	2	2	2	1	1	1	1	3	1	2	12.8	22	0	11.4	13	1	1	1	1	0	0	-1
506	1	2	3	1	2	1	5	3	1	2	12.5	38	0	11.5	13.1	0	2	1	1	1	0	-1
507	3	2	3	1	2	2	1	3	0	2	12.6	28.2	0	11.7	13.2	1	1	1	0	0	0	-1
508	3	1	2	1	2	1	1	2	1	2	12.5	50.6	0	11.4	13.2	2	1	1	0	0	0	0
509	3	2	3	1	2	1	3	3	1	2	12.4	48.3	0	11.9	13.4	1	1	1	0	0	-1	1
510	3	2	2	1	2	1	2	3	0	2	13	25.6	0	12.1	13.5	0	2	1	1	1	-1	0
511	3	2	3	2	2	2	2	3	-1	2	12.9	26.2	0	12.1	13.5	0	2	1	1	0	-1	0
512	3	2	3	1	2	1	5	1	1	2	13.4	28.8	0	11.7	13.5	1	1	1	1	0	0	1
513	3	2	3	1	2	1	5	1	1	2	12.6	48.4	0	12.1	13.6	1	1	-1	1	0	0	0
514	3	1	2	1	2	1	4	3	1	2	12.6	30.1	0	12.7	13.7	1	1	1	0	0	0	-1
515	3	2	3	1	1	1	3	1	1	2	12.5	48.6	0	12.4	13.7	1	1	1	0	0	0	0
516	2	2	3	2	2	2	1	3	1	2	12.8	55	0	12.1	13.7	2	-1	-1	0	-1	0	-1
517	3	2	2	1	1	1	4	3	1	2	13.1	54.5	0	13	14.3	1	2	1	0	1	0	0
518	3	2	3	1	2	1	1	2	1	2	13.3	56.6	0	12.7	14.3	1	2	1	0	0	0	1
519	3	2	2	2	1	2	3	1	1	2	14.2	26.3	0	13	14.5	0	1	1	0	1	0	-1
520	3	2	3	2	1	3	1	3	0	2	14.3	29.3	0	13.8	15	1	2	1	0	0	0	0
521
522	1	1	2	1	1	1	3	3	-1	3	-1.5	40	0.3	-0.515832	-3.2	-3	-2	-1	1	1	-1	1
523	1	1	1	1	1	1	5	3	-1	3	1.8	33	1	0.848414	-2.6	-1	-2	-1	1	1	-1	1
524	3	1	1	1	1	1	5	1	-1	3	2.5	24	1	1.54957	-1.9	-1	0	-1	1	0	-1	1
525	1	1	1	1	1	1	5	3	-1	3	0.5	36	0.3	0.28147	-1.6	-2	-2	-1	1	0	-1	1
526	1	1	1	1	1	1	4	3	1	3	0.7	34	0.3	-0.119776	-1.6	-2	-2	-1	1	1	0	1
527	1	1	1	1	1	1	2	3	-1	3	2.8	26	1	1.85006	-1.5	-2	0	-1	1	0	-1	1
528	1	1	1	1	1	1	2	3	-1	3	2.8	26	1	1.90952	-1.5	-1	-1	-1	1	1	-1	0
529	1	1	1	1	1	1	1	3	-1	3	2.2	35.1	0.6	1.28894	-1.3	-2	-1	1	1	0	-1	1
530	2	1	1	1	2	1	2	3	-1	3	2.4	33.2	0.6	1.14709	-1.2	-2	-1	-1	1	0	0	1
531	1	1	1	2	1	1	5	3	-1	3	2.4	27	0.6	1.26116	-1.1	-1	0	1	1	1	-1	1
532	1	1	2	1	1	2	5	3	0	3	1.6	36	0.3	0.726261	-0.7	-1	0	-1	1	1	0	1
533	1	1	1	2	1	2	3	3	1	3	3.5	90	1	2.5512	-0.6	-2	0	-1	1	-1	-1	1
534	3	2	2	1	2	3	1	3	1	3	2.8	28	0.6	1.94662	-0.6	-1	1	1	1	0	-1	0
535	1	1	1	1	1	1	1	1	-1	3	-1.5	40	0	-2.25	-0.5	-2	-2	-1	0	1	-1	1
536	1	1	1	1	2	1	3	2	1	3	3.5	90	1	2.78867	-0.5	-1	0	-1	1	-1	-1	1
537	1	1	1	1	2	2	3	3	1	3	2.9	28	0.6	1.98979	-0.5	-1	0	1	1	0	-1	1
538	2	1	1	1	1	1	3	1	1	3	2.9	34	0.6	2.04674	-0.5	-1	-1	-1	1	1	-1	-1
539	1	1	1	1	1	1	3	1	-1	3	2.9	28	0.6	2.04674	-0.5	-1	-1	-1	1	1	0	1
540	1	2	1	2	1	1	3	1	1	3	3.8	87	1	2.85169	-0.3	-1	0	1	1	0	0	0
541	1	1	2	2	1	2	1	3	1	3	3.8	87	1	3.08903	-0.2	-1	0	1	1	0	0	0
542	1	1	2	2	1	2	1	3	-1	3	3.2	25	0.6	2.34707	-0.2	-1	-1	-1	1	0	0	0
543	3	1	1	1	1	1	3	1	1	3	2.1	30	0.3	1.28129	-0.2	-1	-1	1	1	1	-1	1
544	1	1	1	2	1	1	3	1	1	3	-1.1	38	0	-1.85	-0.1	-3	-2	-1	1	0	-1	1
545	1	1	2	2	1	2	1	3	-1	3	2.3	23	0.3	1.86358	0.1	-1	-1	-1	1	1	-1	1
546	1	1	2	2	1	2	1	3	-1	3	3.4	87	0.6	2.71798	0.2	-2	-1	-1	0	0	0	1
547	2	1	1	2	1	3	3	1	-1	3	2.5	34	0.3	1.62698	0.2	-2	-1	1	0	1	-1	1
548	1	2	1	1	2	2	3	1	-1	3	4.5	27	1	3.43422	0.2	-1	0	1	0	0	-1	0
549	1	1	1	2	1	2	3	3	1	3	3.4	87	0.6	2.49039	0.2	-1	0	1	0	0	0	1
550	1	1	1	1	1	1	2	3	0	3	-1.2	38	0	-1	0.3	-3	-2	-1	1	1	-1	1
551	1	1	1	1	1	1	2	3	0	3	2.6	36	0.3	1.78166	0.3	-1	0	1	1	1	-1	1
552	2	1	1	1	1	1	2	3	0	3	3.7	85	0.6	2.79074	0.5	-1	0	1	0	0	-1	1
553	1	1	1	1	1	1	3	1	-1	3	3.7	85	0.6	3.01825	0.6	-2	-1	1	0	0	0	1
554	1	2	1	2	1	1	3	1	-1	3	3.1	87	0.3	2.22746	1	-1	-1	1	1	0	0	0
555	1	1	2	2	1	2	1	3	-1	3	3.4	29.2	0.3	2.5277	1.1	-1	1	1	1	0	0	1
556	1	1	1	2	1	2	3	3	1	3	3.1	87	0.3	2.44572	1.1	-1	0	1	1	0	-1	0
557	1	1	1	2	1	2	3	3	1	3	3.5	86	0.3	2.62778	1.4	-1	0	1	1	-1	-1	1
558	3	2	1	1	1	1	3	3	-1	3	3.6	84	0.3	2.72785	1.5	-2	0	-1	1	-1	-1	1
559	1	2	1	1	1	1	3	1	-1	3	3.5	86	0.3	2.84595	1.5	-1	0	1	1	-1	-1	1
560	1	1	1	1	1	1	3	3	-1	3	3.7	83	0.3	2.82793	1.6	-2	-1	1	1	-1	-1	1
561	3	2	1	1	1	1	3	1	1	3	3.6	84	0.3	2.94601	1.6	-1	-1	1	0	-1	-1	1
562	1	1	1	2	1	1	3	1	1	3	3.9	30	0.3	3.08262	1.6	0	2	1	0	0	0	0
563	1	1	1	2	1	2	1	3	1	3	4	35.2	0.3	3.12817	1.7	-1	0	-1	0	0	0	1
564	1	2	1	1	1	1	3	1	1	3	3.8	85	0.3	2.92801	1.7	-1	0	1	0	0	-1	0
565	1	2	1	2	1	1	3	1	1	3	3.7	83	0.3	3.04607	1.7	-1	-1	1	1	1	-1	1
566	1	2	1	1	2	1	3	3	1	3	0.5	34	0	0.3	1.7	-1	-2	-1	1	0	-1	1
567	1	1	2	2	1	2	1	3	-1	3	0.7	36	0	-0.05	1.7	-1	-2	-1	1	1	-1	1
568	1	2	1	1	1	3	3	1	-1	3	3.9	82	0.3	3.02809	1.8	-1	0	1	1	-1	-1	1
569	1	2	1	2	1	1	3	1	-1	3	3.8	85	0.3	3.14613	1.8	-1	-1	1	1	-1	-1	1
570	1	1	1	1	1	1	3	3	1	3	3.9	82	0.3	3.24619	1.9	-1	0	1	1	-1	-1	1
571	1	1	2	2	1	2	1	3	1	3	4.5	33.8	0.3	3.30143	2.1	-1	0	1	1	0	-1	1
572	2	2	1	1	2	1	3	3	-1	3	4.4	28.2	0.3	3.52848	2.1	-1	1	1	1	0	-1	1
573	1	1	2	2	1	2	1	3	-1	3	1.6	36	0	0.85	2.6	-2	-1	1	1	0	0	0
574	1	2	1	1	2	3	3	1	1	3	2	35.2	0	0.9	2.7	-3	-2	-1	1	1	0	1
575	1	2	1	2	1	1	3	1	0	3	1.8	33	0	1.05	2.7	-1	0	1	0	0	0	0
576	1	1	1	1	1	1	3	3	1	3	2	33	0	1.2	2.9	-2	-2	-1	1	0	0	0
577	1	1	1	2	1	2	3	1	0	3	2	33	0	1.25	2.9	-2	-1	1	1	1	0	0
578	1	1	1	2	1	2	2	1	1	3	5.3	27.7	0.3	4.10228	2.9	-1	0	1	1	0	-1	0
579	1	1	1	2	2	1	1	3	1	3	2.4	34.1	0	1.3	3.1	-1	-2	-1	1	0	-1	1
580	2	2	2	1	2	1	1	3	-1	3	2.3	27	0	1.5	3.1	-1	-1	1	1	1	0	1
581	1	1	2	2	2	3	1	3	-1	3	2.3	27	0	1.55	3.1	-1	0	1	1	0	0	0
582	1	2	1	1	2	1	2	3	-1	3	2.2	35.1	0	1.8	3.3	-2	-1	-1	1	0	0	1
583	1	1	2	2	1	2	1	3	1	3	2.3	32.6	0	1.7	3.3	-2	0	1	1	0	0	1
584	3	2	1	1	2	3	3	1	-1	3	2.2	32.2	0	1.8	3.3	-2	-1	-1	1	0	0	1
585	1	2	1	2	1	1	3	1	0	3	2.5	24	0	1.7	3.3	-1	0	1	1	0	0	1
586	2	1	1	1	2	1	3	3	0	3	2.4	36	0	1.6	3.3	-1	-1	1	1	1	0	1
587	1	1	2	2	1	2	2	3	1	3	2.5	24	0	1.75	3.4	-3	-2	-1	0	0	0	1
588	1	2	1	2	2	1	3	3	1	3	2.3	25	0	2	3.4	-1	2	1	0	0	0	1
589	1	1	2	1	1	2	1	3	-1	3	2.3	30	0	2	3.4	-1	-1	1	0	0	0	1
590	1	1	1	2	2	3	3	1	-1	3	2.5	34	0	1.75	3.4	-1	0	1	1	1	0	1
591	2	2	2	2	1	2	3	3	-1	3	2.7	24	0	1.95	3.5	-1	0	1	0	1	0	1
592	1	1	2	2	1	1	4	3	1	3	2.6	25	0	1.85	3.5	-1	-1	1	1	0	0	1
593	3	2	2	1	1	1	1	1	0	3	2.6	27	0	1.85	3.5	0	2	1	1	0	0	0
594	2	1	3	1	1	1	3	3	0	3	2.8	28	0	2	3.6	-1	1	1	1	0	0	0
595	2	1	2	1	1	2	2	3	0	3	2.8	26	0	2	3.6	-1	-1	1	1	0	0	1
596	2	2	1	1	1	1	1	1	0	3	2.8	23	0	2.05	3.6	0	2	1	1	0	0	0
597	3	2	3	1	1	1	1	1	0	3	2.9	28	0	2.1	3.7	-1	1	1	1	0	0	1
598	1	1	1	1	2	1	3	3	0	3	6.1	27.8	0.3	4.7942	3.7	0	2	1	1	1	-1	0
599	2	2	2	1	1	2	2	3	-1	3	2.9	34	0	2.15	3.8	-1	1	1	1	1	0	1
600	2	2	1	2	1	1	3	3	-1	3	2.9	28	0	2.15	3.8	-1	-1	1	1	1	0	1
601	1	2	1	3	1	2	3	2	-1	3	2.9	26	0	2.15	3.8	-1	0	1	0	0	0	1
602	2	2	1	2	1	1	3	3	0	3	7	33.4	0.6	6.09457	3.8	0	1	1	1	1	-1	1
603	1	2	1	2	2	2	3	3	1	3	2.7	33.6	0	2.6	3.9	-2	-1	-1	1	0	0	1
604	1	1	1	1	1	2	3	3	1	3	2.9	34	0	2.3	3.9	-1	0	1	1	-1	-1	1
605	2	2	1	1	1	2	3	3	-1	3	3.2	25	0	2.4	4	0	2	1	0	0	0	0
606	2	2	1	1	1	2	2	2	0	3	2.9	34	0	2.8	4.1	-2	-1	1	0	0	0	1
607	3	2	1	2	1	1	3	3	1	3	3.4	28.4	0	2.6	4.2	-2	-1	-1	1	1	0	1
608	1	2	2	2	1	1	2	3	1	3	3.5	33.4	0	2.4	4.2	-1	0	1	1	0	0	0
609	1	2	1	2	1	1	2	3	-1	3	3.1	90	0	2.3	4.3	-1	-1	1	1	0	0	0
610	2	1	1	1	1	1	1	3	-1	3	3.1	90	0	2.3	4.3	-1	0	1	1	0	0	0
611	2	2	1	1	1	2	3	2	-1	3	3.3	85	0	2.5	4.4	-1	0	1	1	0	0	1
612	3	2	1	1	1	1	3	1	-1	3	3.1	90	0	2.5	4.4	-1	0	1	1	0	0	0
613	1	1	1	1	2	1	1	3	0	3	3.1	90	0	2.5	4.4	-1	0	1	1	-1	0	1
614	3	1	3	2	1	1	1	3	1	3	3.3	85	0	2.7	4.5	-2	0	1	0	-1	0	1
615	2	1	1	1	2	1	3	1	-1	3	3.3	90	0	2.5	4.5	-1	-1	1	1	-1	0	1
616	2	2	2	1	1	2	3	1	0	3	3.5	89	0	2.7	4.6	-2	-1	1	0	-1	0	1
617	1	2	1	1	1	2	1	2	1	3	3.4	90	0	2.6	4.6	-1	0	1	0	0	0	1
618	1	2	1	1	1	1	1	1	0	3	3.3	90	0	2.7	4.6	-1	0	1	0	-1	0	1
619	2	1	1	2	2	1	3	3	-1	3	3.4	90	0	2.8	4.7	-2	-1	-1	1	0	0	0
620	1	2	1	1	1	1	3	3	-1	3	3.5	90	0	2.7	4.7	-1	0	1	0	-1	0	0
621	2	2	1	3	1	1	1	3	-1	3	3.6	85	0	2.8	4.7	-1	-1	1	0	-1	0	1
622	1	2	2	1	1	2	3	3	0	3	3.5	89	0	2.9	4.8	-2	-1	-1	1	0	0	1
623	2	1	1	1	1	1	3	2	-1	3	3.5	90	0	2.9	4.8	-1	0	1	1	0	0	0
624	1	2	1	2	1	1	1	3	1	3	3.6	85	0	3	4.8	0	2	1	1	0	0	0
625	3	2	1	1	1	1	3	1	-1	3	3.8	83	0	3	4.9	-2	-1	-1	0	0	0	1
626	1	1	2	1	1	1	3	3	-1	3	7	30.2	0.3	6.34796	4.9	-1	0	1	1	0	-1	1
627	3	2	1	1	1	1	3	3	1	3	3.8	30	0	3.6	4.9	-1	0	1	0	0	0	1
628	2	2	1	3	1	1	1	1	-1	3	7.1	30.2	0.3	6.33928	4.9	0	0	1	1	0	0	0
629	2	2	2	1	1	2	3	1	0	3	3.9	89	0	3.1	5	-2	-1	1	1	-1	-1	-1
630	1	1	2	2	1	2	2	2	0	3	7.3	36.9	0.3	6.10437	5	-1	0	1	1	0	0	1
631	1	1	2	2	2	2	2	2	1	3	3.9	89	0	3.1	5	-1	0	1	1	1	0	1
632	2	2	2	2	1	2	3	3	-1	3	3.9	85	0	3.1	5	-1	-1	1	1	-1	0	0
633	2	2	1	2	1	2	1	3	-1	3	3.8	83	0	3.2	5	-1	0	1	1	0	0	1
634	2	2	2	2	2	2	3	2	1	3	3.9	85	0	3.3	5.1	-2	-1	1	1	0	0	0
635	1	1	3	2	1	3	1	3	1	3	4.6	29.1	0	3.3	5.1	-1	0	1	1	1	0	1
636	1	1	1	2	1	1	1	1	1	3	3.9	89	0	3.3	5.2	-2	-1	-1	1	1	0	1
637	1	1	2	1	2	1	4	2	0	3	3.9	89	0	3.3	5.2	-1	0	1	1	-1	-1	1
638	1	2	1	1	2	2	3	1	-1	3	4.1	92	0	3.3	5.3	-1	0	1	0	0	0	1
639	1	2	2	1	2	1	2	2	0	3	9.4	23.8	1	8.10733	5.3	0	1	1	0	0	0	0
640	2	1	2	2	2	2	3	2	1	3	4.1	92	0	3.5	5.4	-2	-1	1	0	0	0	1
641	1	1	2	1	1	1	1	3	0	3	5.3	27.1	0	4.2	5.9	0	1	1	1	0	0	1
642	1	2	1	1	2	1	1	1	1	3	5.4	31.3	0	4.3	6	-1	0	1	1	0	0	1
643	2	2	1	2	2	2	1	3	0	3	5.6	31.6	0	4.5	6.2	-1	1	1	1	0	0	1
644	1	1	3	2	2	3	1	1	1	3	5.7	31.6	0	4.6	6.3	-1	0	1	0	1	0	1
645	1	1	3	2	1	3	1	3	-1	3	10.4	25.1	1	9.10937	6.4	0	1	1	0	1	0	1
646	1	1	1	2	2	1	1	1	0	3	5.8	36.1	0	4.9	6.6	0	2	1	1	1	0	1
647	1	1	2	1	2	1	3	2	0	3	6.4	24.7	0	5.3	7	0	1	1	1	1	0	1
648	1	2	1	1	2	2	3	1	-1	3	9.1	29.2	0.3	8.34057	7	0	2	1	1	0	0	1
649	2	1	2	2	2	2	3	2	0	3	6.1	34	0	5.7	7.1	0	1	1	1	0	0	1
650	1	1	2	1	1	1	1	3	0	3	6.1	34	0	5.7	7.1	0	1	1	1	0	0	1
651	1	2	2	2	2	1	4	3	0	3	6.7	32.3	0	5.5	7.3	0	2	1	1	0	0	1
652	1	1	1	2	2	2	2	2	0	3	6.3	31.5	0	6.2	7.5	0	2	1	0	0	0	1
653	3	2	1	1	2	1	3	3	1	3	13	56.1	0.6	5.30004	7.9	0	2	1	0	0	0	1
654	3	2	1	1	2	1	1	2	1	3	7.1	32.2	0	6.5	8	0	2	1	0	0	0	1
655	1	1	1	1	2	1	4	2	0	3	7.5	31.3	0	6.4	8.1	0	2	1	1	1	0	1
656	2	1	1	1	2	2	4	3	0	3	7.6	31.3	0	6.5	8.2	0	2	1	0	1	0	0
657	3	1	2	1	2	1	1	2	1	3	7.8	29.4	0	6.6	8.3	0	1	1	0	1	0	0
658	1	2	1	2	2	3	1	2	0	3	7.9	29.3	0	6.6	8.4	-1	0	1	1	1	0	1
659	2	1	3	2	2	2	3	3	1	3	11.9	25.5	0.6	11.5627	9.1	0	2	1	0	1	-1	1
660	1	2	1	2	1	1	1	1	1	3	11.5	26.1	0.3	9.65774	9.1	0	2	1	0	1	0	1
661	2	2	3	2	2	2	1	3	0	3	11.1	25.1	0.3	10.6669	9.2	0	2	1	1	1	-1	1
662	2	2	3	2	2	2	3	3	1	3	11.4	29.8	0.3	10.2085	9.2	0	2	1	1	1	-1	1
663	3	2	1	2	1	3	1	3	1	3	12	33.3	0.3	9.29005	9.3	0	2	1	1	1	-1	1
664	2	2	2	2	1	3	3	1	1	3	12	31.3	0.6	11.8876	9.3	0	2	1	1	0	-1	1
665	1	1	1	2	1	1	1	3	1	3	12	36.2	0.6	12.4493	9.5	0	2	1	1	0	0	1
666	2	2	2	1	2	1	4	2	1	3	13.3	28	1	12.2491	9.6	0	2	1	1	0	0	1
667	3	1	1	1	2	2	1	1	1	3	12.3	54.5	0.3	9.26482	9.6	1	1	1	1	0	-1	0
668	2	2	2	1	2	1	2	2	0	3	12.8	47.8	0.6	11.5633	9.9	1	1	1	0	0	-1	0
669	2	1	1	2	2	2	3	2	1	3	12.1	22.8	0.3	11.559	10.2	0	1	1	0	0	-1	1
670	3	1	2	1	2	1	1	1	0	3	12	39.9	0.3	11.4589	10.2	0	2	1	1	0	-1	1
671	2	2	1	1	1	1	1	3	1	3	9.6	32.2	0	8.5	10.2	0	1	1	1	0	0	1
672	2	2	1	2	2	2	1	3	1	3	12.2	27.8	0.3	11.4425	10.2	1	2	1	1	0	-1	1
673	3	1	3	2	2	3	1	1	1	3	12.4	51.9	0.3	10.5591	10.2	1	2	1	1	0	0	1
674	3	1	2	2	2	1	4	3	0	3	9.8	35.6	0	8.6	10.3	0	2	1	1	0	-1	1
675	1	1	1	2	2	2	2	2	0	3	12.1	40.3	0.3	11.559	10.3	0	2	1	1	0	0	1
676	3	2	1	1	2	1	3	3	1	3	9.8	29.4	0	8.6	10.3	0	2	1	1	0	0	1
677	3	2	2	1	2	1	1	2	1	3	12.4	51.1	0.3	11.4261	10.5	0	2	1	0	0	0	1
678	1	2	2	1	1	1	4	2	0	3	12.5	36	0.3	11.4178	10.5	0	2	1	0	0	-1	0
679	3	2	3	1	2	2	4	3	0	3	12.6	28.5	0.3	11.7345	10.6	0	2	1	0	0	-1	0
680	3	1	2	1	2	1	1	2	1	3	13.1	55.8	0.6	12.9877	10.6	1	1	1	1	0	-1	0
681	1	1	2	2	2	3	1	2	0	3	12.8	54.1	0.3	11.2848	10.7	0	2	1	1	0	-1	0
682	2	1	2	2	1	2	3	3	1	3	12.8	54	0.3	11.3932	10.8	0	2	1	1	1	0	0
683	3	2	3	2	2	1	1	1	1	3	10.4	32.9	0	9.2	10.9	0	1	1	1	1	0	1
684	2	2	2	2	2	2	1	3	0	3	13	25.6	0.3	12.0265	10.9	1	1	1	1	1	0	0
685	2	2	2	2	2	2	3	3	1	3	10.5	28.1	0	9.5	11.1	1	1	1	1	1	0	1
686	1	2	3	2	2	3	1	3	1	3	10.5	25.2	0	9.7	11.1	1	1	1	1	1	0	1
687	2	2	2	2	2	3	3	1	1	3	13.3	27.2	0.3	12.5432	11.3	1	1	1	1	0	0	0
688	2	2	1	2	1	1	1	3	1	3	13.7	25.4	0.3	12.5107	11.6	1	1	1	1	1	-1	0
689	2	2	2	1	2	1	4	2	1	3	11.7	25.1	0	9.8	11.7	1	1	1	0	1	0	1
690	3	1	1	1	2	2	1	1	1	3	11.1	25.2	0	10.4	11.8	0	2	1	0	1	0	1
691	1	2	2	1	2	1	2	2	0	3	11.7	25.2	0	10.1	11.9	0	2	1	0	1	0	1
692	2	1	2	2	2	2	3	2	1	3	11.5	25.6	0	10.2	11.9	1	2	1	1	0	0	1
693	3	1	2	1	2	1	1	1	0	3	11.5	25.5	0	10.3	11.9	1	2	1	1	1	0	1
694	3	2	1	1	1	1	1	3	1	3	11.8	26.6	0	10.4	12.1	0	2	1	1	0	0	1
695	2	2	1	2	2	2	1	3	1	3	12.4	54.2	0	9.5	12.1	1	2	1	1	0	0	-1
696	3	1	3	2	2	3	1	1	1	3	12.9	30.1	0	9.5	12.1	2	1	-1	1	1	0	-1
697	3	2	3	1	2	1	3	3	1	3	11.5	25.5	0	10.9	12.2	1	2	1	1	0	-1	1
698	3	1	1	1	1	1	5	2	-1	3	12.6	52.1	0	9.5	12.2	1	2	1	1	0	0	1
699	3	2	3	3	2	1	1	2	1	3	12.1	37.2	0	10.3	12.3	1	2	1	1	0	0	1
700	2	2	3	1	2	1	1	1	-1	3	12	56.4	0	10.3	12.4	1	2	1	1	1	0	1
701	2	1	2	2	2	3	1	2	1	3	11.5	23.7	0	11.2	12.4	1	1	1	0	1	-1	1
702	2	1	2	2	2	2	3	3	1	3	11.9	31.1	0	10.9	12.5	1	2	1	0	1	-1	1
703	2	2	1	1	1	3	2	3	1	3	12	33.3	0	10.9	12.5	1	2	1	0	1	0	0
704	2	1	1	2	2	1	1	1	1	3	11.9	30.1	0	10.9	12.5	1	2	1	0	0	0	0
705	2	2	1	2	2	2	3	3	1	3	12.7	53.6	0	10.1	12.6	0	2	1	1	0	0	-1
706	3	2	1	2	2	2	5	3	0	3	12.6	53	0	10.2	12.6	1	2	1	1	0	-1	-1
707	2	2	3	2	2	2	5	2	0	3	12.7	53.6	0	10.1	12.6	1	2	1	1	0	0	1
708	1	2	2	2	1	3	5	3	1	3	12	37.7	0	11.2	12.7	0	2	1	1	0	0	1
709	2	1	2	2	2	3	5	1	1	3	12.3	25.1	0	11.1	12.7	1	2	1	1	0	0	1
710	1	1	1	1	2	2	4	1	1	3	12.7	53.1	0	10.3	12.7	1	2	-1	1	0	0	1
711	2	1	3	2	2	1	1	3	1	3	12.2	41.9	0	11.1	12.8	0	2	1	0	0	0	-1
712	1	2	2	1	2	1	4	2	1	3	12	37.7	0	11.4	12.8	1	2	1	1	0	0	1
713	2	1	1	2	2	3	1	3	0	3	12	41	0	11.2	12.8	1	2	1	1	0	0	-1
714	1	2	2	1	2	1	1	1	0	3	12	38	0	11.4	12.8	1	2	1	0	0	0	-1
715	3	2	1	1	2	2	1	3	0	3	12.1	38.3	0	11.4	12.9	0	2	1	1	0	0	1
716	1	2	2	1	1	1	2	2	0	3	12.1	39	0	11.4	12.9	1	2	1	0	0	0	-1
717	2	1	2	2	2	2	3	3	1	3	12.1	40.3	0	11.4	12.9	1	2	1	0	0	0	0
718	3	2	2	1	2	1	1	1	0	3	12	41	0	11.4	12.9	1	2	1	1	0	0	0
719	1	1	2	1	2	1	1	3	1	3	12.5	26.8	0	11.5	13	0	2	1	1	0	0	1
720	1	2	2	2	2	2	1	3	1	3	12.5	26.8	0	11.4	13	1	2	1	1	1	0	1
721	3	2	1	2	1	3	1	1	0	3	12.5	25.4	0	11.6	13.1	0	2	1	1	1	0	1
722	3	2	1	1	2	2	3	3	1	3	12.4	48.3	0	11.4	13.1	1	2	1	1	0	0	-1
723	1	1	1	1	1	1	5	2	0	3	12.5	51.3	0	11.4	13.2	0	2	1	1	1	0	1
724	3	1	3	1	2	1	1	3	1	3	12.5	49.6	0	11.4	13.2	1	2	1	1	0	0	-1
725	2	2	3	1	2	1	1	1	-1	3	12.5	51.9	0	11.4	13.2	1	2	1	1	0	0	0
726	1	1	1	2	2	1	1	2	0	3	12.5	49.6	0	11.5	13.2	1	2	1	0	0	0	1
727	3	1	3	2	1	2	3	3	0	3	12.4	53.1	0	11.5	13.2	1	2	1	1	0	0	1
728	3	2	3	1	2	1	3	3	1	3	12.7	22.1	0	11.8	13.2	1	2	1	0	0	0	1
729	3	1	1	1	1	1	1	1	1	3	13	56.5	0	11.4	13.4	1	2	1	1	1	0	0
730	2	2	3	1	2	1	3	3	1	3	13	56.8	0	11.4	13.4	1	2	1	1	0	0	0
731	3	2	2	2	2	2	1	3	0	3	12.4	46.6	0	11.9	13.4	1	2	1	1	0	0	1
732	3	1	1	2	2	2	5	1	0	3	13.1	57	0	11.4	13.5	1	1	-1	1	0	0	1
733	3	2	2	2	2	1	5	1	1	3	13	23.6	0	12.1	13.5	1	2	1	1	0	0	1
734	1	1	2	2	2	1	5	1	1	3	12.7	44.2	0	12	13.5	1	2	1	1	0	0	1
735	3	2	3	1	1	2	4	1	-1	3	14.8	30.4	0.3	15.4473	13.5	2	0	-1	1	1	0	1
736	3	2	3	2	2	1	1	1	1	3	12.8	54.2	0	11.9	13.6	1	2	1	1	1	0	1
737	1	1	2	1	2	2	4	1	1	3	12.9	54.5	0	11.8	13.6	1	2	1	0	0	0	1
738	3	2	3	2	1	1	1	3	0	3	13.3	23.1	0	12.1	13.6	1	2	1	0	-1	0	1
739	3	2	3	1	2	1	1	1	1	3	12.9	52.9	0	11.8	13.6	1	2	1	0	-1	0	1
740	3	1	3	1	2	1	1	3	1	3	12.8	54	0	12.1	13.7	1	2	1	0	-1	0	1
741	1	2	3	1	1	1	2	2	1	3	12.5	49.9	0	12.4	13.7	1	2	1	1	-1	0	1
742	2	2	2	2	2	2	3	3	1	3	12.8	53	0	12.1	13.7	1	2	1	1	0	0	1
743	3	2	1	1	2	1	1	1	0	3	12.6	37.2	0	12.5	13.7	1	2	1	1	0	0	1
744	3	1	3	1	2	1	1	3	1	3	12.8	55.4	0	12.3	13.8	1	2	1	1	0	0	1
745	3	2	3	2	2	2	1	3	1	3	13.4	29.2	0	12.2	13.8	1	1	-1	1	0	0	1
746	3	2	1	2	2	1	1	1	0	3	13.1	28.9	0	12.8	14	1	1	1	0	0	0	1
	note：1 ： female, 2：male.	note：1: 60–70 years old, 2: 70–80 years old, 3: over 80 years old	note：1: low intensity, 2: moderate intensity, 3: high intensity	note：1: below junior high school, 2: high school, 3: bachelor's degree or above	note：1:unaccompanied, 2: accompanied	note：1: below 1000 yuan, 2: 1000–3000 yuan, 3: above 3000 yuan	note：1: taking a stroll 2: looking after children 3: sitting and chatting 4: doing activities 5: playing chess	note：1: less than 3 times 2: 3–10 times 3: more than 10 times	note：1: satisfied 0: neutral -1: dissatisfied	note：1: non-frail 2: pre-frail 3: frail						note：-3 cold, -2 cool, -1 slightly cool, 0 neutral, 1 slightly warm, 2 warm, 3 hot	note：-2 very uncomfortable, -1 uncomfortable, 0 neutral, 1 comfortable, 2 very comfortable	note：1: not accept +1: accept	note：-1: decrease 0: no change 1: increase	note：-1: decrease 0: no change 1: increase	note：-1: decrease 0: no change 1: increase	note：-1: decrease 0: no change 1: increase
